# Supplementary material for: Soft-metal(loid)s induce protein aggregation in Escherichia coli
Source: Front Microbiol. 2023 Nov 22;14:1281058. doi: 10.3389/fmicb.2023.1281058 (PMC10699150; doi:10.3389/fmicb.2023.1281058)
Supplement: Supplementary file 1 [file Table_1.csv]

	Table S1. Mean CG-score after 24 h treatment
Gene_name	Locus	Ag(I)	As(III)	Au(III)	Cd(II)	Hg(II)	Te(IV)
aaeA	b3241	-0.420593124	-0.722162569	0.834197161	0.087762263	1.05904179	0.611763904
aaeB	b3240	0.180412135	-0.638654374	0.452019369	0.116103254	1.355392033	0.658179062
aaeR	b3243	0.416126543	-1.115712639	0.248161661	-1.391816884	0.601590863	0.943746497
aaeX	b3242	-0.40972698	-1.773429809	-0.417142428	-1.60798046	-0.257157098	-0.437252904
aas	b2836	-0.824988827	-1.366146794	-0.250884349	-2.333012281	-0.612754966	0.234618045
aat	b0885	2.333174913	-2.04579852	-0.516499308	-1.043310339	-0.217454037	-0.35709794
abgA	b1338	0.231705548	0.518612313	0.059272544	0.382002218	0.361855707	0.049830689
abgB	b1337	0.158281157	-0.134622803	0.537386498	-0.456723319	0.270831794	1.177394087
abgR	b1339	-0.425167502	0.206561548	-0.234763954	-0.756789817	-0.269352554	-0.327352986
abgT	b1336	0.183371203	0.914510632	0.216639038	0.522266196	0.680909484	1.499255809
abrB	b0715	1.239260754	5.181095689	0.865288846	2.157165021	1.413709927	1.53423614
aceA	b4015	-0.417749964	0.260781072	0.28049738	-0.27305561	-0.365952601	-0.425882088
aceB	b4014	0.463438672	-0.118904032	0.860828285	0.451635176	1.01836491	1.045183074
aceF	b0115	0.736356917	-3.304387967	8.97389887	-4.412373289	1.155588036	2.546706228
aceK	b4016	0.014433309	1.251638956	0.159753592	0.255348295	-0.271866654	0.314664091
ackA	b2296	2.083687134	5.825900863	0.824928766	-2.885588512	0.818723333	1.389008913
acnA	b1276	0.252600519	-0.139801141	-0.07958011	0.043292722	-0.04141921	0.481551818
acnB	b0118	-0.83956429	-2.088376302	1.613150073	0.096970588	-0.658293155	-1.657839086
acpT	b3475	-0.834010415	-0.668122569	0.303993354	-1.575242535	-0.454746164	0.23510912
acrA	b0463	0.487982696	1.71395759	-0.750128792	0.551512628	-2.645047542	1.006609561
acrB	b0462	0.032943892	-0.569974454	NA	0.286681695	-0.505302467	0.192219025
acrD	b2470	-0.190005048	-0.880132964	0.009421039	-0.08429181	-0.013541583	0.528377535
acrE	b3265	-1.36185494	-1.50811993	-2.347480714	-0.486898163	-1.728189204	-1.685805728
acrF	b3266	0.356712791	-0.998114761	-0.064436097	-0.755634809	-1.176868676	-0.315134274
acrR	b0464	-0.250785467	-1.214628496	0.676971242	-0.893771947	-0.059217416	0.04590538
acs	b4069	0.175924215	-2.774795062	0.242052443	-0.854778647	-0.64947422	0.047485306
actP	b4067	0.813083374	-0.170016877	-0.248846992	-0.034097807	-0.550564218	0.256972455
ada	b2213	0.815868082	3.811749879	-0.676385857	0.917335272	0.868671407	-0.272091887
add	b1623	-0.15541671	-0.210654311	-1.218867933	-0.213277414	-0.901189576	0.161776534
ade	b3665	-0.504962967	-2.242426932	0.00785528	-1.314405527	0.383440936	-0.165074454
adhE	b1241	0.832633159	4.851169456	1.672036105	-2.247933317	1.034894384	0.812889015
adhP	b1478	-0.594820192	-0.718744323	0.105069061	-1.140298738	-1.785923212	-0.520442547
adiA	b4117	-0.989663789	0.214278033	0.79451978	0.944565787	0.660817553	0.167815577
adiC	b4115	-0.345008826	0.188461155	0.378730634	-0.4524915	-0.33028788	0.68119121
adiY	b4116	0.636286934	1.102026343	0.463224556	-0.423918739	0.175296875	0.261576557
aegA	b2468	1.315409538	-1.118812278	0.171645797	-1.347250863	-0.759741603	0.757334468
aer	b3072	0.667930012	2.233661286	1.021122302	1.196959619	1.782380212	0.503599278
aes	b0476	-0.298973649	-1.225997953	-0.2384694	-0.295438899	-0.192533813	-0.334981323
afuB	b0263	0.79302884	-1.213796036	-0.085951178	-1.696604257	-1.170662969	0.548512992
afuC	b0262	1.374544003	-3.185167547	-0.230611636	-0.590139523	-1.074616114	1.024733666
agaB	b3138	-0.467225973	-0.371512242	-0.135952906	-0.399220351	-0.482093051	-0.668614307
agaD	b3140	0.334887242	-0.148509753	0.514119994	0.08817183	0.479304182	-0.188294744
agaI	b3141	0.054794646	0.702432063	0.843127959	-0.595968813	0.930332325	0.912897133
agaR	b3131	-1.187680927	-1.71891836	-0.06959797	0.350699421	-1.102097233	-0.396899334
agaS	b3136	-1.070658005	-1.304943977	-1.042970454	-0.762843456	-0.409073652	-0.596494902
agaV	b3133	0.907432877	-0.632602199	1.41242596	0.9711472	0.501081248	0.651655201
agaW	b3134	1.600192231	-1.803574452	0.140296319	1.268142416	0.928040402	0.68429158
agp	b1002	2.855477942	-0.037463749	1.470328697	2.084884632	1.279036036	1.642119398
ahpF	b0606	0.641977328	1.143942969	0.334732368	2.11215928	0.335475618	1.433783048
aidB	b4187	1.294376022	0.754455141	1.842288084	-0.113611727	1.836794525	1.959522487
ais	b2252	0.095481116	-0.175292911	0.603192639	-0.79612548	-0.618764665	-0.79174468
aldB	b3588	-0.405550874	0.349627359	-0.048851294	-0.503439945	-0.995641119	-0.268569297
alkA	b2068	1.132309705	0.718511401	0.311881529	0.147429103	0.892633747	0.322440006
alkB	b2212	-0.74733169	0.071475383	-0.886369275	0.201897762	-0.391221774	-1.514698857
allA	b0505	0.317542679	-0.303148928	0.089277241	-0.602007924	0.09348895	0.031045974
allB	b0512	0.196825262	0.828293819	0.181767821	0.131844593	0.772299694	0.895865205
allC	b0516	0.134268547	-0.420280022	-0.949686637	0.260697653	-0.510564488	-0.17852822
allD	b0517	0.394787352	-0.456257353	0.009025558	1.111992334	1.27150657	0.201184621
allR	b0506	-0.210457602	0.338399003	-0.412050102	0.275911844	-0.266067565	-0.327820312
alpA	b2624	0.39167747	0.355704542	-0.569861945	0.326570501	-0.606993526	-0.43147365
alr	b4053	-0.842458367	-0.204972003	3.15E-04	-0.213456333	-0.094145215	-0.091443987
alsA	b4087	-0.421697144	1.016663438	0.127368455	1.017101749	-0.126170343	0.246159126
alsB	b4088	0.474435421	-0.074700871	1.032770423	-0.127806869	0.155950266	0.518369755
alsC	b4086	-0.137768871	-0.144429956	-0.098095035	-0.146327369	-0.115727869	0.122194446
alsE	b4085	0.069273591	0.675750293	0.712930466	0.704482599	0.774788992	0.269648268
alx	b3088	0.913830665	-1.300797856	0.395489444	-0.239329806	0.107171519	0.035594343
amiA	b2435	-2.561566315	-1.778620445	0.773918596	-0.743361895	0.115452339	1.266369159
amiB	b4169	1.492374431	0.071082258	0.846524421	-0.663998639	0.582665104	0.664968718
amn	b1982	0.188913224	-0.507259379	-0.705084413	-0.069445288	-1.088260721	-0.305066493
ampD	b0110	1.512315171	0.373220102	0.084914006	0.115175538	-0.587336233	0.970967535
ampE	b0111	1.528567926	1.941524042	1.265301065	1.280434614	0.565797839	0.663178121
ampG	b0433	-0.898676852	0.339768289	-0.451213791	0.054934993	-0.27288081	0.501981321
ampH	b0376	0.358743705	-0.617984326	-0.031591863	-0.61127436	-0.272273919	-0.022089878
amyA	b1927	0.745334467	-1.594874913	0.364334478	-0.304078509	0.173529034	0.268036512
ansA	b1767	1.630447787	1.935375311	0.912924365	1.427258873	1.743226928	0.363591601
ansB	b2957	1.990902029	0.809367388	1.305202311	1.139235829	0.71189175	1.456287371
ansP	b1453	0.864171942	0.225205103	0.422379282	0.845273732	0.578068878	1.242473825
apaG	b0050	2.218082864	0.314478138	3.695389689	0.931818016	2.222893417	0.235370211
apaH	b0049	2.182025641	0.175821009	3.333258669	0.697714579	2.430616168	1.094634051
aphA	b4055	0.034428185	-0.379375777	-1.065616609	-0.863574643	-0.966451349	-0.182895516
appA	b0980	-0.662822299	-0.776537265	-1.018109549	-0.336199355	-0.246037832	-0.595532885
appB	b0979	0.398306889	-0.291634001	0.168184297	0.241314515	0.252980482	-0.270138339
appC	b0978	0.314896207	0.230334799	-0.070134466	-0.36651491	0.282354166	-0.220308124
apt	b0469	0.284876197	-0.590541354	0.58795105	0.038735785	0.585619562	0.8391332
aqpZ	b0875	0.565937768	-0.408908316	-0.735706832	-0.538211314	-0.679678887	-0.213893573
araC	b0064	0.107164699	-1.30974037	0.424149099	-0.11913995	-0.727356319	-0.075003283
araE	b2841	0.500587637	-0.217941359	0.421470463	0.330842299	0.265555438	-0.038426639
araF	b1901	-0.437093208	0.386740004	0.609681911	0.005129349	0.019871633	1.171456485
araG	b1900	1.230860174	1.506604603	-0.248831917	-0.021756937	0.33449161	0.59917307
araH	b4460	-1.284750385	-1.973424163	-0.558877629	0.172438373	-0.278469554	0.13731626
araJ	b0396	1.436860541	-1.148237329	-0.544228722	-0.457617752	-0.207175745	-1.233091128
arcA	b4401	-1.481979922	-2.580475553	1.641160711	-2.395611817	0.748042313	-0.210829292
arcB	b3210	-0.23554536	2.374879649	-1.949532495	-3.577921831	-1.664727452	-3.247707821
argA	b2818	0.729243111	1.478794107	2.683050011	0.284761983	1.2030999	1.502667965
argB	b3959	1.599952053	0.929679744	2.356497841	0.015532652	0.075969797	1.207584137
argC	b3958	1.079184963	0.710546616	1.645194801	-1.374178396	0.68138653	0.642984604
argE	b3957	1.423001617	0.284761357	0.866999524	-0.691991186	0.17076716	0.421921467
argF	b0273	1.146919909	-1.859095639	-0.788926984	0.065662545	-1.341770195	0.330815956
argG	b3172	2.825816161	0.98169769	-0.711425858	-1.166462214	-0.164014194	-0.671888258
argH	b3960	1.91816119	0.681719437	0.384938095	0.315389951	-0.384118808	-0.385433443
argO	b2923	0.043875095	-0.523806562	0.759683464	0.787938756	0.130117922	1.091005093
argP	b2916	-0.340517688	-0.168469892	1.654728182	-0.492944801	0.018381057	1.025714013
argT	b2310	0.735810493	0.59033547	-0.009763012	1.476837056	1.032539034	1.006626699
arnT	b2257	-0.209974411	1.493992682	-0.383134069	-2.557448137	-0.854260744	-0.87944553
aroA	b0908	0.168872422	1.144353908	-0.245734945	-1.839740154	-0.790268093	-0.508910726
aroB	b3389	1.67678459	0.459950257	0.037939428	-1.225815341	0.374511101	0.28713591
aroC	b2329	-0.487886239	1.321236219	-0.387932797	-0.001003579	-0.340576455	0.001893237
aroD	b1693	-0.379534889	2.364029487	0.633207007	-0.791555363	1.862321121	1.887090121
aroF	b2601	-0.095907529	0.910691189	0.702681351	-1.329946794	0.063301603	0.517423329
aroG	b0754	0.115796641	-0.140173432	-0.325613679	-1.204125078	0.755212951	0.690613805
aroH	b1704	0.799192435	4.226551929	-0.766379356	-0.79243735	0.722929295	-1.412469824
aroL	b0388	1.997038275	3.930668836	-0.155749359	0.796470793	1.116342108	0.547959008
aroM	b0390	1.448810033	-1.962923855	1.296396502	0.328995493	0.895668606	0.526184144
aroP	b0112	1.182122671	-0.069917745	-0.463697661	-0.036637499	1.675451559	0.743565536
arpA	b4017	1.263832926	-0.191198239	0.723508932	-0.485566436	0.32371883	0.855712157
arsB	b3502	0.724082775	0.217644256	0.097274037	1.424142568	-0.190981554	0.649037256
arsR	b3501	0.481805369	1.278819821	0.884683038	1.456980925	1.519397818	0.177902908
artI	b0863	0.561724821	-0.982602576	-0.9413577	-0.22173561	-1.302542004	-0.004744404
artJ	b0860	0.0308688	0.326956497	-0.310109791	0.408970087	-0.046194424	0.346211295
artM	b0861	-0.376883739	0.204960218	-0.602840232	-0.310036263	-0.432660205	-0.51724864
artP	b0864	0.673051774	0.449386765	0.079554574	0.475671099	0.456063835	-0.44463065
artQ	b0862	-0.550966198	-0.833334238	-0.055089961	-0.095165629	0.340183523	0.728757424
ascF	b2715	0.79218165	-1.060310208	0.186045956	0.084319143	-0.132088012	0.121020721
ascG	b2714	1.429253051	1.101567825	0.747708498	1.290200264	0.573446731	0.546663818
aslA	b3801	0.195576711	-0.201150262	1.458448699	-1.327023766	0.706145785	0.023176789
aslB	b3800	1.493202157	-0.61232989	0.20238274	0.316847123	-0.299202825	-0.255458512
asmA	b2064	0.750266562	-5.310043948	0.755352436	0.077392359	-2.528637889	-1.639297097
asnA	b3744	1.319218336	-0.138099582	-0.691744172	-0.561291198	-0.704778789	-0.63711972
asnB	b0674	0.294489025	-0.493371961	-0.363857413	-0.52614856	-1.374533458	-0.362791247
asnC	b3743	2.413793192	0.284056364	1.168629478	-0.290733766	0.698661728	0.344079035
aspA	b4139	-2.860424898	2.302718323	1.32989452	-2.414515752	-2.401859776	-0.241323235
asr	b1597	1.139368555	2.883402371	1.360260703	2.662191631	0.922267685	1.903744846
astA	b1747	0.216498465	0.631310776	1.089240614	0.163160301	1.494575282	0.488451276
astB	b1745	-0.389093345	0.628279124	0.400532324	0.393273404	-0.24806064	0.133879956
astC	b1748	-0.833991405	-1.513903314	-1.806177872	-1.305220274	-0.641403008	-1.651654813
astD	b1746	-1.419035092	-0.548097985	-1.672431983	-2.019360327	-1.504359637	-0.654286779
astE	b1744	-0.678483692	-1.048867694	-0.168167176	-0.518891022	-1.31402571	-0.281621171
atoA	b2222	1.894918822	-4.676411293	3.193893614	2.265356607	1.753816239	1.452481606
atoB	b2224	-0.151046386	0.607278882	-0.594899057	0.184834541	0.401918891	-0.600512562
atoC	b2220	0.544075111	0.825266117	-0.29882967	-0.20629869	0.828728076	-0.787267613
atoD	b2221	1.016951025	-5.731871252	-0.113609012	2.384002815	0.703846801	0.867538881
atoE	b2223	-0.233972463	1.173949016	-0.904957304	-0.277381947	-1.116891146	-1.201190692
atoS	b2219	1.060374568	1.204640676	1.512925968	1.270017576	1.222230922	1.203325804
atpA	b3734	0.894030278	0.137502864	3.494505185	-0.021384847	2.501173942	4.266085373
atpC	b3731	-0.27484385	-0.243326596	1.226882012	1.287367843	-0.517192424	0.042600239
atpE	b3737	0.602367399	0.206636555	4.598358481	-0.19517343	2.202696382	3.348344378
atpF	b3736	-0.791432259	-0.777102853	2.061645142	-3.252831619	-0.020501908	1.701256675
atpG	b3733	-1.155445256	-0.615327626	-0.306979285	0.322744577	-1.528131895	-0.83463698
atpI	b3739	-0.153111056	1.783717714	-0.891742379	1.001627841	0.521816719	-0.352193006
avtA	b3572	2.210374705	-0.527282972	0.05575351	0.204491522	2.065155	0.271005674
azoR	b1412	0.61905047	1.295062913	0.081783643	1.284227268	0.287808496	0.681422058
bacA	b3057	-0.44984874	-0.326890806	-0.587446004	-0.451752359	-0.885376634	-0.571908616
baeR	b2079	1.297870244	0.606029714	0.556409843	-0.07727843	1.5296788	0.988008355
baeS	b2078	-0.321537919	-0.672138939	1.852957061	-0.587446727	-1.382802818	-0.17591675
barA	b2786	0.668921031	-1.834231649	0.355546383	1.093755014	-0.822607736	0.102135265
basR	b4113	-0.217766346	1.037548542	1.847248167	-0.628733053	-1.121363611	0.304083667
basS	b4112	1.100731818	1.27575886	1.746689746	1.306038917	1.028493345	-0.129694467
bax	b3570	-1.143615833	-1.276378869	0.60735514	-1.37436885	-0.418144528	-1.196726669
bcp	b2480	-0.473878838	1.287560945	0.654091472	2.368956798	-0.027204269	1.066012959
bcr	b2182	0.441994495	-0.675803396	-0.566375418	0.022356225	-0.152567505	-1.546864472
bcsA	b3533	-0.027882087	-0.869571804	-0.961372023	-0.255672276	-1.51323921	-0.733711289
bcsB	b3532	0.030208131	-0.033141219	1.00648091	-1.052257817	-0.330232332	0.224458109
bcsC	b3530	1.257884642	0.11029698	-0.441566918	0.063243431	-0.127199119	-0.605856825
bcsE	b3536	-0.176971632	-0.263959243	0.273150687	0.457860694	-0.314058123	-0.382695847
bcsF	b3537	3.035513128	-0.849653144	1.657703119	-0.028375373	-0.296662909	0.021053784
bcsG	b3538	-0.493940795	-1.82907696	-1.523982975	-2.981496174	-1.074980704	-2.621919052
bcsZ	b3531	0.580910588	-0.871884118	0.194833856	0.192997239	0.227757649	-0.200834887
bdm	b1481	1.031579151	0.963231751	-0.540171117	0.382198908	0.514689685	-0.05646343
betA	b0311	2.359944239	4.103590717	1.189888605	1.647548871	1.047583001	1.443699144
betB	b0312	0.806101875	1.562425656	-0.154650161	0.762166004	-0.085865393	-1.098460787
betI	b0313	0.499293912	0.955973581	0.114114988	1.506949839	1.082387987	0.296168205
betT	b0314	0.322848305	0.560613792	0.059057956	0.87013685	-0.033553232	1.157736376
bglA	b2901	-1.566944727	-0.829547467	0.806559949	-0.857778938	-0.74734974	0.091019799
bglB	b3721	0.041718561	0.685738701	0.236408375	0.072341859	0.365564696	-0.137778256
bglF	b3722	-0.525846691	0.412467587	0.108254758	-0.533182293	0.394447691	-0.130722627
bglG	b3723	-0.571587113	0.953213682	-1.246559669	-0.813766533	-0.027448238	-0.673850295
bglH	b3720	0.975504073	0.44880608	0.857393779	0.753883394	0.31951285	0.7906493
bglX	b2132	0.389876475	-0.988979828	-1.243995426	-1.828215188	-1.223428349	-0.892554398
bioA	b0774	0.974396597	-1.223165092	-0.064796537	-1.11174727	-0.304528651	0.818444439
bioB	b0775	1.1383515	-1.564691914	-0.680115731	-3.412354353	-0.640227236	0.337497778
bioC	b0777	0.519769517	-0.747796684	0.331260417	-1.143543797	-0.904417328	0.040638623
bioD	b0778	1.013414794	-0.435285859	-0.30024935	-2.495865685	-0.132805661	0.833286146
bioF	b0776	1.329739613	0.480024344	1.272741589	-1.140899576	1.597011564	0.896137206
bioH	b3412	1.181728928	0.155009238	0.735418856	-0.695748023	0.099405166	1.365082765
bipA	b3871	-0.51283252	-1.554124327	1.066801375	-1.844916491	0.87119383	0.827695686
blr	b4409	-0.997175445	-0.972118705	-1.768161765	0.950920909	-0.690397209	-0.175399825
bolA	b0435	0.708322931	-0.293987697	0.930582342	2.204596412	1.114001754	0.647206232
brnQ	b0401	0.140214512	8.166839536	0.105430513	-0.670996033	6.460758021	-0.927908492
btuB	b3966	-0.651229515	-1.130992746	0.865570627	-1.234707874	-0.10994742	-0.45395766
btuC	b1711	0.026688888	1.431228192	0.183681633	0.970417296	-0.069713279	0.079316485
btuD	b1709	1.101209339	0.052160425	-0.69651309	1.223210307	0.188555518	0.245316854
btuE	b1710	0.832782794	0.502040422	0.0344986	0.536456443	1.204478193	-0.028538449
btuF	b0158	0.897900438	1.429526069	-0.031153106	0.907962257	1.461385561	-0.291815539
btuR	b1270	1.543908697	-0.341225623	-0.376358623	0.26200702	-0.208700132	-0.347597148
cadA	b4131	0.503252415	2.96385177	0.961903008	2.393398587	1.721109005	0.35270532
cadB	b4132	0.654230584	1.292704653	1.413533565	1.161413165	1.053304049	1.645157158
cadC	b4133	-0.338257008	-0.079396812	0.350276088	-0.81929934	-0.252970846	-0.507543096
caiA	b0039	0.06252712	-1.365779486	0.384889962	-1.034979683	-0.078110322	0.343579332
caiB	b0038	0.194856966	0.411676323	0.915940488	0.451616962	0.333538738	1.075277297
caiC	b0037	-0.277321859	-2.189957118	-0.870689321	-1.492941974	-1.109843342	-0.876470951
caiD	b0036	-1.456434107	-2.270468651	0.402849887	-0.868935197	-0.980722635	0.805026334
caiE	b0035	0.981319364	-1.592755508	0.49353538	-1.214325762	-0.67392015	0.024042417
caiF	b0034	0.956598082	0.110076104	0.802501651	1.252755845	0.397885888	0.750681994
caiT	b0040	1.294545029	0.953305551	-0.668551438	0.398758433	-0.70328019	-0.841390487
carA	b0032	0.311915453	-0.134789134	1.647904515	-2.229286181	-0.082335307	0.875072131
carB	b0033	0.834573626	2.067914732	0.55707622	-2.08314932	-9.44E-04	-0.351919185
cbl	b1987	-0.20737789	0.032339737	-0.747590006	0.796309916	0.059299678	-0.560225002
cbpA	b1000	-0.843126993	-0.929176732	-0.794929072	-0.446817594	-1.228946432	-0.707868078
cbpM	b0999	0.220021604	0.139275067	-0.3227942	-0.887781804	-0.485384573	-0.90685321
cbrA	b3690	0.493017401	0.68941396	1.627811381	1.808183495	1.309979127	1.547609668
cbrC	b3717	0.252838371	-0.13182565	-0.107843627	-0.168517949	-0.129582114	-0.232270727
cchA	b2457	-0.053505408	-0.93602051	-0.744261171	-1.24229992	-0.774759426	0.222378203
cchB	b2456	-2.639473191	-2.971539521	1.794081958	-3.770722675	-4.872813858	0.236026818
ccmA	b2201	0.016067121	0.398609379	-0.681589228	-1.113971752	-1.131315214	-0.751634636
ccmB	b2200	0.3976232	1.539896273	0.49296683	-0.824381284	-1.440250973	-0.127888291
ccmC	b2199	1.991671952	1.606447027	0.96244752	0.603060508	0.328540547	0.124978491
ccmD	b2198	1.061553587	2.227763469	0.423164875	2.515640131	0.951178505	0.557972333
ccmE	b2197	0.884683389	2.55629005	0.204728235	3.31938266	1.389943414	0.877659085
ccmF	b2196	1.118845904	1.077664592	0.473500516	1.143108209	0.863235876	0.670264808
ccmG	b2195	0.706182824	0.776054225	0.212625778	0.381666068	0.329458382	1.132785531
ccmH	b2194	1.188246015	2.504645134	0.085813984	0.792906627	0.228840856	-0.021131378
cdaR	b0162	2.203958894	0.213718016	0.376433368	0.498369034	0.938351477	1.107835036
cdh	b3918	0.103177754	-0.274472482	1.408415112	1.180115141	0.236361994	0.831241817
cedA	b1731	0.229811383	1.228002605	3.594370719	1.21584274	1.409902798	1.377707645
cfa	b1661	1.145448508	0.66740455	2.420559791	0.788932616	0.895786168	0.019552132
chaA	b1216	-0.879090707	0.07947181	-1.228616782	-0.941630622	-0.968098197	-0.901967262
chaB	b1217	1.742001792	-0.444270234	0.257594401	-1.180607592	0.286265141	-0.237163051
chbA	b1736	-0.249616792	-0.145962981	-0.376884286	-0.696050587	1.041654371	-0.008554833
chbC	b1737	-0.042694618	-0.815881252	-0.897361948	-1.213873601	-0.146489784	-0.215691108
chbF	b1734	-1.392104009	-0.781341805	-1.91032133	-1.41149603	-1.420547113	-0.946908788
chbG	b1733	0.623338256	-0.70586919	0.149106205	0.125348153	0.862025623	-0.457826708
chbR	b1735	-0.039423507	-0.418536651	-0.207365475	0.364145071	0.122806432	0.567239106
cheA	b1888	0.378804732	0.617759171	-1.757541095	-0.727787554	-2.942214938	-0.898821322
cheB	b1883	-0.672030361	-0.590038506	0.302166542	-0.079614699	0.215483774	-0.712597169
cheR	b1884	0.312550615	0.823066523	0.964919976	1.071706868	0.2907132	0.063281845
cheW	b1887	0.500913271	0.379729881	-0.209526186	0.089175583	-0.235205169	0.009651604
cheY	b1882	-0.152594792	-0.851132043	-0.370162062	-0.529563604	-0.71649517	0.144583756
cheZ	b1881	0.531160684	-0.406052336	1.002452402	1.244543313	0.513373441	0.342302763
chiA	b3338	-1.160314838	-2.382995261	-0.709630454	-4.240388962	-0.007109143	-0.342149559
chpB	b4225	0.589424959	2.342717879	0.241578691	1.261727651	1.136068482	0.366778581
chpR	b2783	-0.990071459	-1.069528612	0.6118051	-0.205733226	-0.149508367	1.384929479
chpS	b4224	-1.603195256	1.0720292	-3.256001008	-0.879014102	-0.869121732	-1.686024274
cirA	b2155	1.646497644	-0.528485229	-0.255053089	-0.216671012	0.419909495	-0.015739738
citA	b0619	1.560944034	-0.637134559	-1.084886706	0.403224372	-0.86365655	-1.137146556
citB	b0620	0.344933823	1.72840379	1.083124606	1.288011471	1.273485627	1.149077127
citC	b0618	0.080228608	1.190255515	0.185263044	1.081847076	0.647489621	0.296683402
citD	b0617	0.192890079	-1.06856215	0.670784201	-0.137601977	2.089284187	0.503358179
citE	b0616	0.176040342	1.291485512	1.566332866	2.137360126	1.770440943	0.241924488
citF	b0615	0.86608578	0.763546037	0.401920778	-0.776994293	-0.702624323	-0.726964289
citG	b0613	-0.112578224	-1.325141599	-0.515042006	-0.826347798	-0.366081455	-0.898592264
citT	b0612	0.770485608	0.600728073	0.377369958	0.424427175	1.167436632	0.577613034
citX	b0614	0.307858953	0.584517447	0.169501748	0.9713958	0.598090431	-0.694298802
clcA	b0155	0.557355311	-0.742877449	0.515055194	-0.104082413	0.113850624	0.308643592
clcB	b1592	-0.403920422	-0.450916742	-0.05254442	-0.459786992	-0.72378158	-0.888859655
cld	b2027	0.370304792	1.38550825	-0.299942011	0.070058401	0.021025238	0.473412777
clpA	b0882	-0.054493518	-1.187885687	-0.482302029	-2.877528211	-0.319156512	0.461689156
clpB	b2592	-0.779797346	-1.117178041	-1.090942935	-1.814112084	-0.549088317	-1.050205316
clpP	b0437	-2.828055679	-1.605392525	-1.562664179	-7.620557881	-2.801925901	-0.101829863
clpS	b0881	-0.66664364	-1.039814383	-0.67993538	-1.755368935	-1.198368943	-1.010980526
clpX	b0438	-1.944121739	1.050561293	1.154432393	-3.419029408	-0.851305403	0.789150212
cls	b1249	-0.422709469	0.533365343	-1.221464556	0.405528007	-0.466157312	-0.679160674
cmk	b0910	-0.690750249	-6.512106415	1.940828855	0.341600562	0.202635068	0.062876581
cmtA	b2933	0.103350131	-1.088525599	0.091865083	0.069665438	-0.353981559	-0.002636917
cmtB	b2934	0.077879684	-1.290687349	-0.280593268	-0.347709312	-0.566544724	-0.51811383
cobB	b1120	2.14222212	-1.234460963	0.576896019	-0.771504041	0.961098736	0.797473028
cobC	b0638	NA	NA	NA	-0.063706573	0.258790858	0.590976805
cobS	b1992	0.315237602	0.099849233	-0.296610324	0.398827418	0.183878328	0.609415669
cobT	b1991	1.527722752	-0.394422582	0.509020796	1.251037649	0.840805405	0.482168025
cobU	b1993	0.502115027	0.27077033	-1.765229355	0.59517247	-0.312341497	0.243931028
codA	b0337	0.955647912	1.017215453	0.620790892	0.631965968	0.361813814	0.481170242
codB	b0336	0.049314705	-0.07214685	0.430570124	0.725924634	0.64259249	0.521655074
cof	b0446	1.225825835	-2.739440314	0.042526697	-1.691172422	0.285762269	-1.132643391
copA	b0484	-0.231652044	0.517281693	-1.084807551	4.524881435	2.085746825	-0.337374225
corA	b3816	0.916230197	-0.791063535	-0.494742852	0.921129523	-0.216365455	0.660730268
cpdA	b3032	0.380670824	-1.226799307	-0.551573955	-0.286747736	-0.573562088	-0.129043932
cpdB	b4213	-1.391007151	0.559205528	-0.556758121	-0.815820118	0.114099013	-1.483938948
cpsB	b2049	0.787645207	0.498369803	-0.23670435	-1.830877184	0.049058874	0.593277993
cpxA	b3911	-0.540554906	-3.268814356	-4.14078581	-2.703103423	0.383582911	-0.517417681
cpxP	b4484	-0.054284873	2.76432117	0.150647718	1.857888596	-0.190125376	0.0424136
cpxR	b3912	-0.001285793	1.812732896	8.018824155	-9.76913621	0.710450548	-0.196451253
crcA	b0622	-0.071934019	1.204426127	-0.404919841	1.789126248	-0.239101276	-0.226417451
crcB	b0624	-0.087764467	0.677330321	-0.102056707	0.908823246	-0.119026636	-0.592743511
creA	b4397	0.008793043	-0.284378126	1.283074006	0.613402748	-0.922738347	0.606489527
creB	b4398	0.118538587	0.205945948	2.145628331	1.280760563	0.717179088	1.772223284
creC	b4399	-0.270347554	-0.496897176	-0.005143938	-0.579138552	-1.338802472	-0.053921672
creD	b4400	0.631139587	0.206261905	0.63968538	0.191180735	-0.21813259	-0.080818648
crl	b0240	0.164024487	-0.51253235	-0.356135584	-0.696334334	-0.577624644	0.173670824
crr	b2417	2.011880259	2.117332728	2.61807406	1.398842962	3.300990159	1.425994072
csdA	b2810	-0.137156636	-3.10817625	0.696683914	-0.718923872	-0.13183958	-0.257559962
csgA	b1042	-0.047813057	-0.007399693	-1.605063889	-1.069779505	0.131181343	-0.866920621
csgB	b1041	-0.258950944	0.81961997	0.539429765	-0.259278481	0.580992047	0.287308905
csgD	b1040	0.766801368	-0.02359772	0.31766389	0.660519843	0.828065803	1.069882633
csgE	b1039	-0.295787965	-0.41328657	0.478660915	-0.477814033	0.361976311	0.358725714
csgF	b1038	-0.152788443	-0.881548564	0.65295028	0.01746897	-0.456275994	-0.00660897
csiE	b2535	2.785256529	-1.989619153	-0.373692107	-1.086605884	0.042172476	-0.964076901
csiR	b2664	-0.547508622	-0.143192622	-1.101102435	-0.061000778	-0.849345369	-1.514841123
cspA	b3556	-0.741030045	-1.548524869	-0.937649604	-1.176330315	-1.220786633	-1.239399575
cspB	b1557	2.39731776	-0.438710437	-0.941232161	-0.227708834	-0.150285621	-0.648080448
cspC	b1823	-2.295402564	0.123179697	1.085763039	-1.846571272	-0.618490562	-0.844358727
cspD	b0880	1.717638008	-0.118530016	-0.911794621	0.203158323	-1.030825774	-0.005136324
cspE	b0623	0.156488544	1.128353959	0.668471779	-2.072558791	-0.238535486	-0.270668582
cspF	b1558	0.712634453	-0.051328639	-0.858783019	0.507856297	-0.652498514	-0.982613535
cspG	b0990	0.776583868	1.001270209	0.933856814	2.106191893	1.675911611	1.389334066
cspH	b0989	-0.562871982	-0.077226504	-1.131672298	-0.357859157	-0.689874364	-1.136547125
cspI	b1552	0.428503507	0.959435709	-0.301299231	0.124899994	-0.234919252	-0.866795615
cstA	b0598	-1.193469777	-1.493725179	-0.862082098	-0.12204272	-0.984887701	-0.942550176
cueO	b0123	2.811551461	1.581745667	0.786816099	2.291155382	0.853754803	1.812804576
cueR	b0487	0.529096196	1.017062795	-0.401345372	4.115494136	-1.051992262	-0.103163393
cusA	b0575	-0.116964783	-1.807035587	0.21416658	0.249282009	0.744888846	0.714557659
cusB	b0574	0.220753662	-1.216975164	0.790901676	-0.618900475	0.227492428	0.498468165
cusC	b0572	0.916960505	0.435432181	2.860944366	-2.923833518	0.778362612	0.893122431
cusR	b0571	0.300749483	-1.866071322	-0.828828102	-0.916313529	-0.948816316	-0.366461892
cusS	b0570	-0.591570022	-2.149261795	-1.002882895	-1.526057646	-0.863340547	-0.721631199
cutA	b4137	1.043625973	-0.54852738	-0.315304815	-1.436448994	2.853632161	-0.257978543
cutC	b1874	0.713745914	-0.451333838	0.460822837	0.073203902	0.455483788	0.485180915
cvpA	b2313	-0.01096271	3.091314093	-0.367943104	-0.954433138	-0.386751832	-1.674714398
cvrA	b1191	1.332894764	1.408995049	-0.64155068	-0.017139245	0.630903165	0.132853923
cyaA	b3806	-1.852865176	-4.721521539	0.896866087	-5.009467897	2.249292738	1.0702832
cyaY	b3807	-0.610301907	-0.722094549	0.789187901	-1.17722159	-0.193312078	-0.464752691
cybB	b1418	0.794603353	-0.45079948	-0.55567192	0.280832305	-0.203555832	-0.685596778
cybC	b4236	0.018395568	0.092534133	-0.466817213	0.500411998	-0.998736089	-0.48570158
cycA	b4208	2.399009948	2.789890636	1.559438499	1.583686215	1.919606025	1.648201206
cynR	b0338	-0.223185845	-0.984176269	0.565293783	0.258592882	-0.66441438	-0.995804434
cynS	b0340	1.303771975	-0.992388708	-0.124529366	0.237861908	-1.40544043	0.016383833
cynT	b0339	-0.180723438	0.867683793	-0.001601251	-0.461231232	0.3521247	-0.499828691
cynX	b0341	0.819641151	-0.854196954	0.146175471	-0.945508718	0.195261062	-1.421128233
cyoA	b0432	-1.312405217	0.976954778	0.814817612	-2.63317491	0.137502671	0.559001101
cyoB	b0431	-0.810547941	-0.021549348	1.013968691	0.864414161	-0.101627592	-0.84987623
cyoC	b0430	-0.460522515	0.090820956	-1.022679184	-0.629000467	-1.254304768	-1.393792228
cyoD	b0429	-0.476883319	-0.104153203	0.661130862	-0.292215264	0.33956053	0.86135787
cyoE	b0428	-1.655568079	-0.707235343	-1.127471641	-0.35838588	-0.971415755	-1.274132665
cysA	b2422	2.257414555	-2.805448365	17.55095668	-0.399410259	1.371261652	0.490810326
cysB	b1275	0.042723113	-1.251392611	7.975245579	-2.361200827	1.187119612	0.178252763
cysC	b2750	1.284720315	-1.283657843	-1.240189518	-3.201749606	0.312145571	0.337514306
cysD	b2752	3.103100683	-1.440519901	2.656323637	-1.06114147	0.867924796	2.134243451
cysE	b3607	1.516528876	0.44792198	0.322487418	-1.242751354	-0.524999494	-1.147172786
cysG	b3368	-0.120786976	-1.184026121	2.160321883	-3.568902939	1.362042219	1.952984149
cysH	b2762	0.034958956	-1.030064192	-0.052033101	-1.859802768	0.686370102	-0.059665533
cysI	b2763	-0.192374671	-0.619108791	1.64022321	-3.318736929	1.092741417	2.730946814
cysJ	b2764	1.455823962	-1.172551677	1.094057178	-1.896432035	0.269152723	1.404685304
cysK	b2414	1.527696991	-0.787906508	9.733734259	-3.865969818	0.569238724	0.962410676
cysN	b2751	1.395546088	-4.148820815	3.041800421	-3.785512236	0.547337059	1.423368865
cysP	b2425	2.453223716	-2.461698185	16.35298338	-1.372452611	1.367241653	-0.023500595
cysQ	b4214	-0.239357798	-3.116954578	-2.804765802	-2.559315851	0.493204112	-0.850667019
cysU	b2424	2.77824133	-2.483897905	17.79460537	-0.11751242	2.074985298	1.068085596
cysW	b2423	1.990181633	-2.43339704	14.93071544	-1.060922141	1.59315574	0.788265168
cysZ	b2413	0.882437772	1.654301714	-1.401706619	-4.924648427	-0.109918925	-1.592013873
cytR	b3934	-0.681221298	-3.095196673	-0.180966884	-0.704004092	-0.873572623	-0.742759208
dacA	b0632	-0.342495755	-1.452199829	0.426117528	-2.131074141	0.92157085	0.977330486
dacD	b2010	-0.18253502	0.011990757	-2.08573674	-1.965948528	-0.474356875	-1.870206586
dadA	b1189	0.006096417	-1.417533159	0.251801879	0.039268041	-0.141670161	-0.467976752
dadX	b1190	-0.9827625	-0.266404049	0.790880887	-0.196028055	-0.423955588	0.166874718
dam	b3387	0.452763442	-3.113091533	-0.329489746	-2.596101391	-1.482190898	-0.334227612
damX	b3388	-2.180166966	0.901191076	-0.25298696	-4.783893614	-1.424602357	-1.329701537
dbpA	b1343	-0.994618158	-1.402218359	-0.703047888	-0.776768621	-0.75950399	-0.284854727
dcd	b2065	-1.57528335	-4.298371255	3.512505442	-1.973777077	-0.327258701	-1.435304814
dcm	b1961	1.001602166	2.303262917	-1.576474731	-2.11374813	-0.453065032	-0.069801653
dcp	b1538	0.070314005	-1.042009799	-0.088944116	0.066475565	-1.001824102	-0.326576079
dcrB	b3472	-1.058228907	-1.192358164	-0.374057668	-2.267382827	-0.731865574	0.046227396
dctA	b3528	-1.177625088	0.036989685	0.13956577	-1.197455347	-0.986492176	-1.523922945
dcuA	b4138	0.34325141	1.853249775	-0.204856411	-0.2149253	-0.205006	-0.34913741
dcuB	b4123	-0.233556796	1.04754435	0.895903713	-0.035864625	-0.253618282	-0.041315673
dcuD	b3227	0.285580704	-0.619896946	-0.14788307	-1.534959394	0.552589855	-0.277667744
dcuR	b4124	0.957800266	1.43890604	0.111550502	1.732385084	0.883745109	-0.290093269
ddg	b2378	2.723625642	0.014477982	1.031864184	0.786132601	1.615858791	1.408635863
ddlA	b0381	-0.249588498	-0.593472695	-0.382434369	-0.297772699	-0.698175384	-0.677448258
ddlB	b0092	-1.670849415	-0.866887465	0.85988966	0.08193679	-1.216085423	0.343094988
ddpA	b1487	-0.5778811	0.79720029	-0.073281984	0.329680917	-0.984737922	-0.662835205
ddpB	b1486	-0.068764988	1.218377301	0.524901554	0.912197785	0.64334976	0.493002799
ddpC	b1485	0.317106233	0.888925558	0.570138849	0.279197926	0.792311572	0.015609987
ddpD	b1484	1.447157305	2.337913451	2.228869805	1.482038179	1.729088879	1.862088496
ddpF	b1483	0.436419169	0.458722696	0.125927993	0.694233098	0.719041578	-0.029218438
ddpX	b1488	1.051320877	1.59818782	-0.626787043	1.059993792	-0.035088517	-0.495374445
deaD	b3162	0.635178178	1.5281808	-1.61373628	-1.188050486	0.118396288	-0.720724954
dedA	b2317	2.126573284	8.791051265	1.855961316	1.196526772	2.337682392	2.756903126
dedD	b2314	1.622577307	-1.970165939	1.608038918	5.127934886	0.390742905	1.873098648
def	b3287	-0.32247628	0.290550906	-0.248914141	0.803450012	0.476638043	-0.178654068
degP	b0161	-2.281464366	-1.822735245	-1.732724447	-8.687602174	-1.931733162	-3.468661903
degQ	b3234	-0.654898875	-0.260734374	0.92060977	-0.322714758	-0.226248247	-0.842537748
degS	b3235	-1.147196947	-4.04009746	-1.317683365	-3.702063734	-2.19526541	0.196179134
deoA	b4382	0.340074716	-0.002374381	-1.622468184	-0.441833395	0.010606292	0.043594786
deoB	b4383	0.750956454	1.695419289	1.641585579	2.128908761	1.220065896	1.026058714
deoC	b4381	-1.29988782	-0.516315165	0.692849614	-0.210868149	-0.1901188	-0.848919306
deoD	b4384	0.082800523	-0.842673336	-0.766976644	-1.011282143	-0.867795878	0.167477874
deoR	b0840	2.930666571	4.657016205	0.386447501	1.639978871	0.938614673	0.693550447
dgkA	b4042	0.91342681	-4.47327072	1.080449348	-0.214997776	-3.714806338	0.262595184
dgoA	b4477	1.627398083	1.59168125	0.66235939	0.581101604	1.459782782	0.655810609
dgoD	b4478	1.407517373	5.232338896	1.620921577	0.368419904	0.218452767	-0.73911624
dgoK	b3693	0.140426968	1.74102057	-0.54278945	1.204138891	-0.137372471	-0.413539043
dgoR	b4479	0.618287698	1.729315208	1.307047459	0.248328644	-0.108684571	0.864032892
dgoT	b3691	1.608545352	1.384903987	1.469319721	0.70656278	2.028439743	1.933844359
dgsA	b1594	0.276039415	0.378980185	0.688654912	0.722708265	1.039023902	-0.309510383
dgt	b0160	-0.154277615	-0.301208429	-0.243092245	-0.179230612	-0.92149764	-0.046135136
dhaH	b1198	0.516264978	2.629264873	-2.338721893	1.282578424	-0.827317911	-1.064621812
dhaK	b1200	-0.552779796	2.126533822	-0.663751278	0.92784331	0.566558611	0.179666647
dhaL	b1199	0.096844573	-0.153614802	-0.550007574	0.705952481	-0.075515054	0.135536899
dhaR	b1201	-0.170198447	0.265450346	-1.451192247	1.856659892	-0.891974965	-1.08489515
dicB	b1575	2.173938531	-0.193979013	-0.39688276	0.235157249	0.309434152	0.036371131
dicC	b1569	1.71756162	0.949961732	-0.036942807	2.047301883	0.312048842	0.307939947
dinB	b0231	0.227019488	0.067182849	-1.291755436	-0.576216901	-0.37819414	-0.514745746
dinD	b3645	0.576408698	1.682606097	0.388766703	1.802127341	2.731276284	0.705187406
dinF	b4044	-0.581329231	-0.338956394	1.057496759	-0.221010918	-0.512050429	0.437596384
dinG	b0799	-0.234099399	0.610823931	-0.36937962	-0.345688279	0.111235979	-0.139052315
dinI	b1061	0.404689875	-0.541139737	-0.534304578	0.128051317	-0.710423484	-0.06292161
dinJ	b0226	2.35569144	0.250196838	-0.043980179	0.176518078	-0.227767738	0.349329425
dipZ	b4136	-1.011224626	0.211407868	0.369740132	-0.720413515	2.745207822	-0.482354298
djlA	b0055	0.601013082	-0.374552498	0.733186935	-0.037140856	-0.275398486	0.491329576
djlB	b0646	-0.056336078	-0.765929404	0.580701038	0.313512566	-0.354810321	0.557589903
djlC	b0649	0.25397223	0.810707758	-1.330444014	-0.272861298	1.35249683	-1.193949487
dkgB	b0207	1.081118019	1.003613823	0.341731717	1.186549515	0.55903968	1.286786559
dksA	b0145	-0.101396677	0.154048776	0.141617558	0.765849477	-0.961551948	-0.943838333
dld	b2133	-0.350367721	-1.573881185	-0.992923587	-0.624233535	-0.254347395	-0.208886147
dmsA	b0894	-0.064448761	1.188148356	-0.250908669	0.965932691	0.399722571	-0.100030482
dmsB	b0895	0.655049388	0.670828008	-0.591506993	-0.039860228	-0.050433083	-0.017550044
dmsC	b0896	0.267378391	0.704084369	-1.15224724	-0.124228081	-0.095184162	-0.773987304
dmsD	b1591	2.164632359	0.709636377	-0.803939069	0.567711943	0.836387018	0.012112359
dnaB	b4052	1.206313932	-0.370914759	2.09120324	0.74820394	0.155847994	1.675139545
dnaK	b0014	-0.677388827	-0.755754802	-0.100658802	-0.348089275	-1.017236796	-0.693992917
dnaQ	b0215	0.588152621	1.526409577	3.029304854	1.731373935	1.119983574	2.334887277
dos	b1489	0.260557439	1.148248845	0.755541082	0.532687415	0.41730142	0.402691668
dppA	b3544	0.070563849	-2.913836086	-2.434194473	-0.385297328	-0.73396532	-1.758053582
dppB	b3543	-0.145255209	-1.527879418	-0.384441669	0.326950833	-0.111827508	0.150866099
dppC	b3542	0.747843779	-0.955196852	1.006827477	0.235523629	0.43550848	0.901578167
dppD	b3541	-0.506872277	-2.349908664	0.777635358	0.624473332	0.839989588	0.726304333
dppF	b3540	-0.8053582	-1.643782533	-0.678705437	-1.036706991	0.429725719	-0.237266106
dps	b0812	0.704275129	1.086426046	-0.21276185	1.58217262	-0.690049076	0.248843009
dsbB	b1185	1.105771723	3.01167671	0.387883428	-1.146722946	-0.272704148	0.550894161
dsbC	b2893	2.493737695	1.288110739	0.828518501	0.570875109	4.151689826	1.155098795
dsbG	b0604	1.629129262	-1.350771469	-0.122138758	0.467973285	0.129216072	0.278026628
dsdA	b2366	2.061980562	1.739417845	-0.206917314	0.066982983	0.013947368	-0.25198321
dsdC	b2364	3.344948465	3.601969188	0.163358509	0.716434029	1.203628796	1.444540992
dsdX	b2365	0.534414343	0.473699933	-1.403661445	-0.566541837	-0.631520152	-1.006811205
dsrB	b1952	-0.516730069	1.253284304	-0.482652609	-0.710850386	-2.03004457	-0.660037257
dtd	b3887	0.591190357	-1.104895979	1.539555898	0.216046687	0.039710273	1.017261089
dusB	b3260	0.684167363	-3.073097358	-1.53840541	-1.931018973	-1.31916689	-2.253284477
eaeH	b0297	-0.869214513	-0.603606679	-0.703164603	0.354479809	0.354469809	-0.030123183
eamA	b1533	-0.484905103	0.667946709	-1.39289708	-0.560671732	-0.689332835	-1.643777131
ebgA	b3076	-0.116754496	-0.692130639	0.710568295	-0.228744269	0.246729006	-0.103045222
ebgC	b3077	-0.141438313	0.619690803	0.170219581	-0.006655041	0.248143407	0.110362438
eco	b2209	-0.02578813	1.354314026	-0.918303004	-0.112109487	0.112329206	-0.489658711
ecpD	b0140	1.559660975	1.164112779	1.025574171	0.72573166	-0.027704844	0.96322477
eda	b1850	1.198906983	1.24599325	1.769470482	-1.038329044	1.381847594	1.057523039
edd	b1851	-1.176843381	-0.330634117	-1.053152879	-0.302263298	-0.610445167	-0.495189066
ego	b1513	0.500896777	1.010627778	0.783600656	0.809009105	0.861428054	0.680339574
elaA	b2267	0.765980564	1.695773694	-0.304973875	-0.315397342	0.30533443	0.104950913
elaC	b2268	0.498523161	1.98312268	-0.525025073	0.690910596	0.28578252	-0.384023463
elaD	b2269	0.993820543	4.090515428	0.607921309	2.104271585	0.693277368	0.036744283
elbA	b1160	-0.246892388	1.188894681	-0.031633608	0.999293724	-0.385745801	0.454296611
emrA	b2685	0.388318681	-0.748881249	-0.969071401	0.905420836	-0.293205445	-0.966401612
emrB	b2686	1.6034286	0.824322475	-0.096825136	-0.321185925	0.345056955	-0.680026178
emrD	b3673	-0.593148831	-1.273033196	-0.143280377	-0.499745585	-1.004508772	-0.776199419
emrE	b0543	1.327575325	-0.53421394	0.233917531	-0.774775648	-0.075373138	-0.42967941
emrY	b2367	0.744492455	-0.012706025	-1.186973427	1.049015865	-0.293259403	-0.254329822
emtA	b1193	0.855927638	0.828770432	-0.218667705	0.391297904	0.077912358	0.652377184
endA	b2945	1.307347856	4.970709046	0.754200422	0.526381188	0.512097979	0.382655668
entA	b0596	0.114500282	-3.114293249	-0.112426776	-1.799661464	-1.095808828	-1.486155769
entB	b0595	1.145779204	-2.968797101	0.616840896	-0.441223358	0.198295368	-0.062019995
entC	b0593	-0.122263873	1.658341091	-0.698167742	0.763009505	-0.002552225	0.523138318
entD	b0583	0.015872449	-3.664205534	-0.13324823	-1.484009879	0.146636718	-0.135491733
entE	b0594	0.870616327	-4.30258576	0.666289615	-0.293592198	-1.060201088	-0.02362511
envC	b3613	-5.482305818	1.682610308	1.765412631	-0.40454757	0.188852332	1.412540444
envR	b3264	0.17113312	0.030610658	0.264848244	-0.293755773	0.789632982	-0.262764443
envY	b0566	-1.033054993	-0.924650961	-0.492747321	-1.216207005	-0.434812906	-0.495859284
envZ	b3404	-0.850452081	0.237354756	-0.068088296	-4.324189614	0.303901933	0.191875414
epd	b2927	0.418210272	0.4406348	0.452220241	1.298684439	-0.201354826	-0.222823477
eptA	b4114	0.813182758	1.120847518	-0.228827236	2.348259722	0.787925276	0.042911052
eptB	b3546	-0.019323184	0.708696836	0.542160424	-0.088776258	-0.748565458	-0.673167373
erfK	b1990	1.198396038	1.755193407	0.254818123	0.446561023	-0.27969447	0.209314032
essD	b0554	-0.985877117	-0.623920399	-0.906382885	-1.40337702	-1.192562658	-1.38239466
etp	b0982	-0.321513128	-0.202078084	-0.419154772	0.845214152	-0.097775279	-0.207256598
eutA	b2451	0.940795228	-1.45216915	0.232722867	-0.365248761	0.119584306	0.037921228
eutB	b2441	0.863079042	0.331748374	-0.00340748	0.946638198	-0.302660713	-0.634130394
eutC	b2440	1.886754402	-1.112732414	0.121721266	0.48531011	0.391195957	-0.284816701
eutE	b2455	-0.261201427	-0.714891291	0.604927333	-0.451576787	-0.139044487	-0.995682386
eutG	b2453	0.333191952	0.194605189	-0.603538528	-1.115958409	-0.440991879	0.104812341
eutH	b2452	0.643626693	-0.546375749	-0.725498155	-0.460157767	0.354405935	-0.266072987
eutI	b2458	1.198092786	-0.502404575	1.077063941	-0.030899382	0.606900883	1.739491459
eutJ	b2454	0.231565761	-0.810063316	-0.649352625	0.852087588	0.512685861	0.486674077
eutL	b2439	0.098139556	-0.805697642	0.539467113	-0.06795618	-0.129403888	-0.113498202
eutP	b2461	0.266497865	-0.428250195	0.084254726	-0.336268878	-0.29196863	-0.508621366
eutQ	b2460	0.848717503	-0.399110131	1.284045009	-0.097346093	0.824270357	0.604622244
eutT	b2459	0.562641196	-0.400008705	0.321089897	0.813207972	0.413053829	0.334603001
evgA	b2369	0.157617751	-0.103284608	-1.18213566	0.319933897	-1.212997996	-1.01373257
evgS	b2370	-0.457875474	-0.109675066	-0.713377764	0.856308905	-0.32816667	-0.607403591
exbB	b3006	-1.329276752	0.805982699	-0.3923099	0.160860561	-0.076987533	0.273240388
exbD	b3005	-1.526233232	0.038673491	-1.912295995	0.297371746	0.386672723	0.448753984
exo	b2798	1.192719252	-1.189769959	0.177801829	-1.102094705	-0.051749856	0.600203858
exoX	b1844	0.389398802	-0.646542605	0.809898701	0.334241034	0.781981772	1.511927076
exuR	b3094	-1.188140371	2.808012134	-0.843545198	-4.670679164	-1.391902903	-0.666828394
exuT	b3093	1.883371857	1.892410035	0.964648391	1.574915462	1.527112307	1.63486221
fabF	b1095	0.00567315	-2.380895052	4.044220734	-5.452867489	1.112138004	1.62454169
fabH	b1091	-1.163969262	-3.621538255	-1.795748308	-5.856825033	-2.136939705	-1.09509158
fabR	b3963	-0.122839502	-0.431484363	-0.180666053	0.476569536	-0.205522414	0.661093954
fadA	b3845	-0.867221647	0.422504681	-0.04106853	-2.299290305	0.176785438	-0.044005559
fadB	b3846	1.459667913	0.694053708	1.047175175	0.586553704	1.591702851	0.406488933
fadD	b1805	-0.213782185	-0.470666056	-0.374154889	-0.440183533	0.177390964	-0.014380822
fadL	b2344	1.350592635	-0.623434133	-0.269988723	-1.242800043	-0.249780874	-0.32612382
fadR	b1187	-0.443535482	1.212992159	-0.725775284	0.270875936	-0.200016857	-0.002731401
fbaB	b2097	0.738963025	0.204745433	0.41245197	0.289725968	0.270102709	0.872347709
fbp	b4232	-1.840938534	-0.245972062	3.449994062	-1.934297742	-0.87264983	0.292222602
fcl	b2052	-0.303436969	-0.724766038	0.067222312	-3.176827381	0.117529477	1.520927675
fdhD	b3895	0.787056088	1.832518393	-0.778035298	-0.547244697	0.26703709	0.101679387
fdhE	b3891	1.06071741	0.941478493	-0.581924212	0.05533049	1.557044932	0.732113748
fdhF	b4079	-1.542111219	-2.295893241	-0.586071352	-1.062365839	-2.146347739	-0.419904379
fdnG	b1474	1.26698821	1.783988369	1.416699652	1.337693367	0.354528737	0.432756487
fdnH	b1475	0.708935539	0.467300271	-0.555510971	0.908307022	0.499375367	0.781965526
fdnI	b1476	0.570044914	1.00499722	-0.257965414	0.355584347	0.748846237	0.321795437
fdoI	b3892	-0.292334504	0.190551385	-0.104778691	0.672592211	0.310244177	-0.178700897
fdrA	b0518	0.219366485	-3.420293672	-0.679407087	0.069070087	-0.669289783	0.483378794
fdx	b2525	-1.004029975	9.292919543	1.396026529	1.875152566	-1.834234699	-1.810808881
feaB	b1385	-0.61568025	0.971286656	0.522769076	1.008475978	1.208028481	0.891828633
feaR	b1384	0.968894465	-0.05165653	-0.648121665	0.083447605	-0.038665445	0.825321341
fecA	b4291	-0.463529845	-0.800555244	-0.357200006	0.46438651	-0.186295983	0.343045242
fecB	b4290	-0.144897638	-0.554212179	-0.918746357	-1.705832253	-0.191951888	-0.072107302
fecC	b4289	-0.085146347	-0.863635053	0.585128852	-0.502112546	-0.593791923	0.251871545
fecD	b4288	1.344403548	-0.712433315	-0.462981347	-0.12720244	-0.651940275	-1.04267644
fecE	b4287	-0.976407899	-1.533764504	0.159614468	-1.15468408	-0.127509522	-0.385126275
fecI	b4293	0.448831504	-0.979884672	-0.456443706	-0.706773616	0.28040583	0.050154657
fecR	b4292	-0.42862544	-0.508299592	-2.248063047	-0.748183363	-1.068764247	-0.984374732
feoA	b3408	-0.233945359	1.824695619	0.423523947	1.134217281	-0.087081168	0.12108378
feoB	b3409	1.310954669	2.389141556	1.96801765	1.731100207	1.57531346	1.767689988
fepA	b0584	-1.115958833	-3.456122658	-1.809928042	-1.408314006	-0.973296283	-1.248733131
fepE	b0587	2.841122508	1.227873957	0.56841743	0.447001725	1.193912906	0.996592556
fhiA	b0229	0.142096321	1.655088022	-0.388648847	0.542252455	-1.456903006	0.718333186
fhlA	b2731	1.928477247	-0.211867477	-1.261363883	-0.962994041	-0.392978905	0.194537996
fhuA	b0150	1.881339778	-0.491748303	1.497298849	-0.094890011	1.777923924	1.323979475
fhuB	b0153	1.100888447	-1.494585547	-0.177460569	0.073202784	0.170011853	0.137215471
fhuC	b0151	2.046092084	-0.027946754	0.53198472	0.451095594	0.85076181	0.206582531
fhuD	b0152	0.754424508	0.33725538	0.684286867	0.392307227	0.00722005	-0.136977818
fhuE	b1102	0.542723652	1.18019606	0.311208821	1.284711182	0.713399474	0.650264283
fhuF	b4367	-0.968125198	-1.958288954	-0.386054913	-1.138730052	-1.030338283	-1.039630953
fic	b3361	-0.589941329	-1.585690867	-0.624845861	-1.905055648	-0.397378457	0.381195969
fieF	b3915	1.345784146	-0.486185528	1.234202739	1.532623718	1.383913322	-0.081616634
fimA	b4314	0.194090956	-0.410762213	0.967244466	0.160850109	-0.970022373	-0.33663699
fimB	b4312	0.646513284	-1.838213871	0.4418114	1.100850521	2.102018662	0.060378986
fimC	b4316	-1.041646644	-1.2224877	-0.495452482	-1.418002954	-1.512975816	-1.134801052
fimE	b4313	1.840775792	-2.025718085	-1.616304755	-0.944746989	-1.708033104	-0.618940273
fimF	b4318	-0.762772534	-0.840481454	1.201455351	0.69481235	-0.852670783	0.595769985
fimG	b4319	-0.059895619	-0.868405292	0.497338683	-0.136653424	-1.094019107	-0.551042024
fimH	b4320	0.437842045	-1.36064377	1.459803977	0.467825864	0.027996104	0.545581644
fimI	b4315	1.436377149	1.040326075	0.436127059	-0.228399323	0.412716213	0.344579712
fimZ	b0535	-0.002311851	-0.318766709	-0.362353945	1.5489251	0.356122528	-0.004872711
fis	b3261	-1.829493423	-0.284057387	4.075725166	-0.11511826	-1.77081332	0.737412221
fiu	b0805	0.638487279	0.894944352	-0.269950537	0.696288002	-0.145640377	0.315987349
fixA	b0041	0.898103985	0.020125798	0.613791106	-0.533208528	0.387160957	1.379929906
fixB	b0042	0.739145845	0.048133174	1.878285389	1.20974528	1.51118365	1.758166241
fixC	b0043	-0.406867924	-1.856022189	-0.538649114	-0.793483847	-0.600170802	-0.097011262
fixX	b0044	1.412090889	-0.620074035	0.472866793	1.268425372	-0.096349379	-0.731273869
fklB	b4207	0.461634643	-0.255369676	-0.002555471	1.997959039	-0.481391794	-0.028297734
fkpA	b3347	-0.551535389	-0.765815716	-0.659359403	-1.318592333	0.013137961	-0.363035796
fkpB	b0028	0.216306006	-0.874885194	-0.096422683	2.676026647	0.754287826	-0.6342085
fldB	b2895	0.632175109	0.745892964	0.522196593	1.185417255	1.480370309	0.745314513
flgB	b1073	1.227738495	1.273218824	0.658727164	0.332932375	1.891289959	1.009486117
flgC	b1074	-0.215806037	0.212410285	0.309951236	-0.899084339	0.654049971	-0.127562696
flgD	b1075	-0.233398378	0.024843776	-0.227651431	0.083621813	0.950443423	0.015564684
flgE	b1076	-0.396884143	0.212126883	0.135642896	0.411231397	0.009262815	0.019492521
flgF	b1077	-0.815055388	-0.61600405	-0.521836608	-0.410005553	-0.039057766	-1.323345974
flgG	b1078	-0.380953453	0.729297036	0.418365979	0.237054568	0.786973966	-0.445548802
flgH	b1079	-0.125639221	-0.403166881	-0.331583097	-0.416261576	0.554502029	0.058551883
flgI	b1080	0.952065829	0.991495003	1.228722727	1.417969908	0.646151606	1.124384166
flgJ	b1081	-0.095924452	0.381007251	0.177478046	-1.508105673	0.509915733	-1.059332323
flgK	b1082	-0.358889985	-0.532296319	0.601858304	-0.20336507	-0.168608561	-1.713439587
flgL	b1083	-0.13552227	0.205322673	0.395731842	0.787279141	-0.069903777	-0.055760965
flgN	b1070	-0.466194221	-0.984845128	-0.521550179	-1.846749243	0.3630631	-1.242166721
flhA	b1879	-1.231397613	-1.049386291	0.49096538	-1.092346874	-0.364609679	-0.559834836
flhB	b1880	-0.447134633	0.428908955	-0.764619703	0.245469038	-0.293323782	-1.377318767
flhE	b1878	1.966798683	-1.176857131	-0.970149059	-0.950990975	1.078777707	0.276121717
fliA	b1922	-0.52552312	-0.475812314	-0.246025587	-1.11778635	-0.031028117	-0.606902171
fliC	b1923	0.093362582	-0.916605389	0.19352089	0.424566111	-0.306010466	0.142917646
fliD	b1924	-0.594950729	-0.119676756	0.037136195	0.422690871	0.394873034	0.603633963
fliE	b1937	0.151043509	-0.186783449	-0.183131745	-0.330259028	-0.327531394	-0.305867974
fliF	b1938	-0.05175273	-0.556307948	0.471883718	0.774577932	0.336616804	-0.293270665
fliG	b1939	0.281884788	0.03251783	0.257468738	-0.856445505	1.064763549	-0.362443721
fliH	b1940	1.033523778	2.085231181	1.120306965	2.254429556	2.735891505	1.968963233
fliI	b1941	0.267879189	0.133866771	0.163669518	0.253309728	0.146069576	0.626214943
fliJ	b1942	0.203618175	1.377014774	0.100901036	-1.190315865	0.601685355	-0.113789616
fliK	b1943	-1.204314728	-0.688715127	0.030579072	-0.50576555	-0.370556449	-0.741292577
fliL	b1944	-1.143660645	-2.93581938	-0.443831593	-0.854798245	-1.093276302	-0.590550979
fliM	b1945	-1.573694321	-0.512092191	-0.399520964	-0.990781551	-1.405474773	-0.958284325
fliN	b1946	-0.510727119	-0.547350317	0.695454707	-0.260739635	-0.367803462	-0.521469072
fliO	b1947	-0.249362931	0.68827282	-0.259562751	0.376843496	0.028086306	-0.476261417
fliP	b1948	-1.330598071	-1.395213383	-0.895477381	-1.305783804	-1.111565345	-0.436457028
fliQ	b1949	0.270082481	-0.721768596	-0.206511452	0.612728529	-0.42870439	0.572458146
fliR	b1950	-0.466209663	-1.014787615	-0.078675197	-0.635235845	-0.893962243	-0.682809291
fliS	b1925	0.046274651	-0.800790273	0.022450603	-0.788565228	0.12120787	-0.244884528
fliT	b1926	-0.989809988	-1.395184294	-0.618770379	-1.232194211	-0.992084079	-0.675055505
fliY	b1920	1.249051579	-0.780592519	0.211961777	0.401144771	0.165760612	0.053835163
fliZ	b1921	1.302182272	-0.717652937	0.131693993	0.381037521	0.008204144	-0.088269823
flk	b2321	0.030192574	-0.858627209	0.261672705	-0.461829156	0.463704279	-0.258413428
flu	b2000	0.408255472	-2.396889652	1.299554913	3.087295131	0.626817986	0.293091034
flxA	b1566	-0.662709708	-1.061825803	-0.070559283	-0.888347544	-1.749604273	-0.99505868
fnr	b1334	0.048992404	2.295175408	0.953013234	1.365156673	-0.07740489	-0.503419999
focA	b0904	-1.332304563	1.450853423	-0.060555438	-0.446339871	-0.123023922	-0.984623405
focB	b2492	-0.083621547	0.657537779	0.210737863	1.47773292	1.014512822	0.497508536
folM	b1606	-0.555160521	3.213579909	6.14499212	-0.974295523	-0.452879607	0.491216331
folX	b2303	-1.285247435	2.454839755	4.044039157	0.811958557	0.216348103	-1.793250291
fpr	b3924	-0.850082473	-2.256858803	0.466508127	-1.283000419	-0.153599936	-0.627897345
frc	b2374	0.343710837	2.69405109	0.561278354	1.440518038	0.623404823	0.379908153
frdA	b4154	2.015543093	2.001460603	-1.472744787	0.292248	1.010297353	-0.841127644
fre	b3844	-3.551669712	11.54683781	-1.348720813	-0.457857384	-0.491253579	-1.009623726
frlA	b3370	0.407001419	-0.194892453	-0.71000161	-0.926270086	0.052782769	-0.449237304
frlB	b3371	0.013561469	-0.605736965	1.387288082	0.320518428	1.066981251	0.808197162
frlC	b4474	-0.331669141	-0.037762548	-0.184967478	-0.955411324	-0.340437749	-1.23357074
frlD	b3374	1.920470648	1.295428855	0.214448797	-0.173633209	0.83503541	0.855052812
frlR	b3375	-0.618081799	2.919976949	0.101426324	1.059610089	0.718701524	0.277856961
frmA	b0356	0.504449453	-0.235042953	-0.180485801	-0.337748244	-0.315915303	0.086219899
frmB	b0355	0.230111489	0.267408074	0.23631778	0.621199658	0.053197032	0.502140531
frmR	b0357	-0.029079205	-0.290790104	-0.288044621	1.040529831	-0.170883403	-0.425363325
frsA	b0239	1.842674448	-0.957780998	0.014994565	-0.577207563	0.668053762	0.752008528
fruA	b2167	-0.122770135	-1.478109702	-0.833593825	-1.96636968	-0.250235641	-1.112908341
fruB	b2169	0.927095604	0.259986209	-0.179431929	-0.793177722	0.712259598	-0.353608347
fruK	b2168	-0.012215775	-0.779689432	-0.744342044	2.354117748	-0.476984103	0.399847104
frvA	b3900	0.267305238	-0.418258372	0.733400401	1.085867262	0.430558071	0.359059964
frvB	b3899	-0.112832183	0.559010375	0.778876599	0.240271115	0.726538066	0.297008741
frvX	b3898	-0.162231139	-2.480906676	0.103579776	-1.413916685	-0.38891094	-1.333742025
frwB	b3950	-0.32575596	0.539510995	0.42475081	-0.734086098	0.44234732	0.819155176
frwC	b3949	0.587474096	-0.492245877	-0.113553341	-2.184678892	0.359286824	0.566940142
frwD	b3953	2.257170306	1.907914631	0.159149833	0.757655455	0.039069507	0.099884802
fsaA	b0825	-0.70058408	-0.185740259	-0.903516515	-0.573360219	-0.767869699	-0.954645153
fsaB	b3946	-0.238516948	-0.982230859	1.284135937	-1.283637159	0.353960453	0.768666154
fsr	b0479	-0.489263402	-0.4982582	-0.795561445	0.115634377	0.030141821	-0.413171799
ftn	b1905	-0.24375278	0.016510779	0.061098948	0.549978169	0.507290711	0.57099988
ftsB	b2748	-0.27686295	1.259985826	4.175783417	2.062320793	0.163810826	-0.342750503
ftsE	b3463	-1.91667938	-3.485163475	2.047516179	1.915322899	-0.146032686	2.630625975
ftsN	b3933	-2.165106239	-6.018915986	2.307303553	-3.811696477	-1.304587478	-0.839628097
ftsX	b3462	-4.977577942	-3.266045821	1.511488465	1.556295778	-2.099869843	1.559141142
fucA	b2800	-1.144691867	-2.005129461	-1.179498977	-1.335611495	-1.460584866	-1.029321479
fucI	b2802	-0.644894334	-2.322478411	0.053152159	-1.725951618	0.448487713	0.037664803
fucK	b2803	-0.720295574	-0.05050901	0.152677522	-0.59065948	-0.100366017	-0.70816477
fucO	b2799	0.797179411	0.692672191	0.700807067	0.694926754	0.491383388	1.036963359
fucP	b2801	-1.144465672	-1.958672672	-2.627629262	-1.768120677	-0.74997366	-3.072810123
fucR	b2805	0.433964904	2.413688594	-0.189559856	0.407020618	0.895690443	0.066677486
fucU	b2804	-0.842981664	-0.918040678	0.56527237	0.375632933	-0.002255936	0.641291111
fumA	b1612	-0.892280515	0.555126154	-0.391602811	0.835821003	0.424211966	-0.599843218
fumB	b4122	1.050682737	2.443937773	0.013883604	0.124281534	1.114854825	-1.201431249
fumC	b1611	0.003231066	1.046849645	-0.685406002	1.214377215	0.00983663	-0.646328947
fur	b0683	2.399099084	-2.637956897	0.977931156	1.732612469	1.51960055	-0.846387107
fxsA	b4140	-0.732291046	-1.730215327	-0.520912497	-1.061394272	-0.740517015	-0.990650943
gabP	b2663	-0.940283331	-0.560294009	-0.364560752	-1.882280379	-1.272032897	-0.702953027
gabT	b2662	1.412959775	0.49920202	0.074910244	0.644513966	-0.343575927	0.513428105
gadC	b1492	1.373067822	-0.043677925	-0.344690941	-1.848216922	-1.270507507	-0.184196258
gadE	b3512	0.801197019	-1.562722533	-0.329058443	0.55542392	1.456594695	0.44312229
gadW	b3515	-0.388245117	0.074135475	0.463754709	0.360384994	0.041359126	-0.517939951
gadX	b3516	-1.137939668	-1.395684112	0.448293635	1.105840529	-0.566862507	-0.465528938
galE	b0759	-1.300653798	0.674642163	-0.667213293	-4.744615916	0.17760326	0.266654415
galF	b2042	-0.968133498	-0.343047519	-0.828662117	-1.361809212	-0.044756572	-1.244693868
galK	b0757	-0.406236789	0.644695935	-1.408743632	0.406466228	-2.221983245	-1.079513728
galM	b0756	0.573741946	-0.099221671	-0.303855482	0.228059844	1.15053967	1.172370238
galR	b2837	-0.251705457	0.384898532	1.12572841	-0.167086418	0.592050717	1.089389926
galS	b2151	0.826829398	0.211147821	-0.413494834	-0.492671293	-0.202794892	-0.671879511
galT	b0758	0.562408916	1.290363496	0.911702453	-0.187022349	0.968875554	0.885833143
galU	b1236	-4.722311573	-6.072719279	-4.563207033	-9.204385375	-5.436224784	0.512936423
gapA	b1779	1.903819055	2.493282169	1.369650715	1.476922931	1.029213931	0.876802476
garD	b3128	1.256128895	0.651218998	0.365042386	-0.043776873	0.625250803	-0.012204827
garL	b3126	1.366644925	1.302146676	0.485323112	0.114550584	1.476217852	-0.085913028
garP	b3127	2.731015349	1.283636958	0.809743445	-0.013925796	0.160013811	-0.097645887
garR	b3125	-0.454259175	1.529680786	-1.016009502	0.189523512	-1.279798759	-0.073980339
gatC	b2092	2.955313095	0.145193096	1.350279657	1.181239171	1.226927735	0.7424306
gatD	b2091	-0.262939816	1.289305757	-0.851751391	-1.115431056	-0.592302323	-0.140144714
gatY	b2096	0.752388116	0.54426223	0.290532762	-0.416959537	0.36728827	-0.417450997
gatZ	b2095	1.185863816	0.910089366	0.362205209	0.692809011	0.038835563	0.667496752
gcd	b0124	1.212771905	0.393724383	0.759725578	-0.509810336	0.954755481	0.69877255
gcl	b0507	-1.039300378	-1.753111161	0.260871268	-2.043901282	-1.286056598	0.370117928
gcvA	b2808	-0.84734362	1.52423412	-0.841483837	-0.4787483	-0.227958724	0.459306765
gcvH	b2904	0.507959972	-0.436403808	1.387136294	1.53478535	1.989318425	0.924713277
gcvP	b2903	-1.13115767	-0.110510154	1.285130858	0.246857616	-0.714416895	0.744460914
gcvR	b2479	3.678155123	0.843212222	0.298319287	3.814395768	2.787174598	1.471799703
gcvT	b2905	0.47225857	-1.743411594	0.166802853	2.102280897	0.741488201	-0.386109876
gdhA	b1761	-0.170621243	-0.484296073	-2.316327385	0.329778051	-0.724407369	0.219503785
ggt	b3447	0.179840706	4.637487015	-0.529609197	-0.125177016	0.331359714	-0.954787556
gidA	b3741	-0.932785088	-5.707545344	5.083823974	1.822904225	0.310728383	1.392601009
gidB	b3740	0.96935171	1.154199074	0.965084379	-0.004814433	0.326732077	-0.44163996
glcB	b2976	-0.848014193	-0.49191877	0.270207311	-0.473817806	-0.031895216	0.171279078
glcC	b2980	0.90462119	0.580473619	0.848358241	1.25504865	-0.116983968	0.647485365
glcD	b2979	0.696133623	0.431676425	-0.440544079	-0.19242848	-0.444309807	-0.659721797
glcE	b4468	0.049361691	1.212993098	-0.181523361	0.460609915	-0.931759706	-0.728743346
glcF	b4467	-0.388535871	-1.272185107	0.267875203	0.052187016	-1.042863561	0.124471262
glcG	b2977	-0.491512223	0.174389154	0.494769714	-0.391948461	-1.128171925	-0.993974905
gldA	b3945	-2.004047743	-0.907307044	-0.961003411	-0.672089313	-1.213209622	-0.443253572
glf	b2036	0.581125614	-0.135719208	-0.825909863	0.652198478	0.311777619	-0.349087494
glgA	b3429	1.011045935	-2.626826827	0.121446319	-1.619175354	-0.807050964	0.114150436
glgB	b3432	0.23480736	-1.830151326	2.065211277	-0.858391965	1.447865959	1.223738639
glgC	b3430	0.864461501	-0.675536478	0.848082469	-0.554893517	-0.369492606	-0.474966705
glgP	b3428	0.69779872	-1.065296378	1.100234063	-0.134104965	0.531897931	0.898201561
glgS	b3049	0.523439855	1.10233462	0.203321833	1.684907417	1.333466055	-0.137753152
glgX	b3431	-0.558817308	-0.582011917	0.500659868	0.017614541	-0.511017196	0.574745623
glk	b2388	1.856551828	1.310100221	0.962038814	1.735620712	1.872381078	0.702042628
glmM	b3176	-0.221489841	0.758024298	2.736389041	-0.440481839	0.219018036	-0.72641392
glnB	b2553	1.145174977	0.300026929	0.100395147	-1.883889907	1.16327582	0.636253475
glnD	b0167	2.296510404	0.182861736	-1.466344001	-0.500923175	1.186370549	-0.824932023
glnE	b3053	-0.143458675	-3.732803532	3.690360676	-0.379904007	-1.937359368	0.821391844
glnG	b3868	0.128222297	-3.503383888	-1.445350054	-1.833775577	0.008843622	0.030907032
glnH	b0811	-0.958539562	0.297169099	-1.426658442	-1.056997085	-0.619166494	-1.275429752
glnK	b0450	1.035065244	1.782460619	0.629051554	-2.08378972	-0.065394358	-0.351530948
glnL	b3869	1.070496796	-1.379110174	-0.27767375	-0.678530104	0.523596905	0.586417967
glnP	b0810	0.76647741	1.651410535	-0.670183505	0.924825428	0.771779965	-0.444618618
glnQ	b0809	-0.644506473	0.475708674	-0.286808011	-0.128068294	-0.47083509	-0.206820737
gloA	b1651	0.963185125	-0.044174265	0.186456417	0.016391897	-0.353807935	0.629626215
gloB	b0212	0.217734758	1.937780756	1.871009829	0.583436821	-0.799718803	0.469728679
glpA	b2241	-0.331751579	-0.22753488	-0.016031233	0.325953523	0.116044982	-0.470038327
glpB	b2242	-0.090763603	-0.060537812	-0.034245218	-1.147703814	-0.226000541	-0.608263667
glpC	b2243	0.59950866	1.212765672	0.001892451	-0.268683765	0.458881944	0.158444982
glpD	b3426	-0.829137287	0.520860539	-1.073681184	0.117959555	-0.477835316	-0.678668381
glpE	b3425	-1.338819248	-1.407016959	-1.225879357	0.855049067	0.035928897	-0.166362599
glpF	b3927	0.882259916	1.525390952	1.06375505	0.985149294	0.652788259	2.218481989
glpG	b3424	1.698118286	0.056330022	0.733899315	1.222930852	1.136225426	0.811118156
glpK	b3926	-0.087085366	1.02246422	1.592562391	0.908902059	1.306172003	1.249657945
glpQ	b2239	-0.847972432	-0.507874066	-0.836326403	-0.389624064	-0.346200324	-0.289004659
glpR	b3423	-1.256288682	-4.500213762	1.936314679	0.460731911	-1.224565337	0.318961948
glpT	b2240	1.330571512	1.589771758	0.360285616	0.037414802	1.508850037	-0.223593472
glpX	b3925	0.74097734	0.353511834	0.409628969	1.275832086	1.531461116	0.54998778
gltA	b0720	-0.462441129	5.06394006	2.441476564	3.542504174	1.2612722	0.301038564
gltD	b3213	0.736787402	-0.79536448	0.298383445	-0.453048732	0.822423027	-0.10086311
gltF	b3214	-0.251365905	0.708973779	-0.022765732	0.280494082	-0.31013009	0.092449472
gltI	b0655	-0.328629561	1.236211303	0.303000795	-0.883855315	0.537396779	0.077428461
gltJ	b0654	-0.302424763	-0.087348432	0.162105873	0.143632933	1.081447884	0.266160885
gltK	b0653	-0.570313229	0.454018689	-0.996804384	-1.426676219	-0.799913578	-0.518149368
gltL	b0652	-0.759521923	-0.894149075	-0.622265578	-0.350988124	-0.854218178	-0.459874652
gltP	b4077	-0.291296719	0.369596289	-0.734045365	-0.240003973	-0.734637755	-0.336013903
gltS	b3653	-0.716164226	-0.959901356	-0.474297917	-0.014103096	-0.295300063	-1.63638256
glvB	b3682	-0.652122028	0.179103644	-0.092893551	-0.152542409	0.766476469	0.291335604
glvC	b3683	0.970409704	0.302863388	0.746810251	0.492043054	1.139575156	0.144424927
glvG	b3681	0.361094297	0.341595605	0.25619992	0.86380764	0.280023174	0.969793737
glxK	b0514	-0.044464668	-0.994700333	0.344976159	-0.226602336	0.674110706	-0.049890937
glxR	b0509	0.410216964	0.793907922	1.234758066	-0.196131923	0.2885746	0.987565815
glyA	b2551	1.391797102	1.188326943	0.759380791	-0.719011707	0.388341903	-0.625822011
gmd	b2053	-0.048102104	0.164282078	-0.352511526	-1.338265422	0.024125486	-0.194914217
gmhB	b0200	-0.845360525	-2.333618733	-1.535002274	-0.443697953	-1.237629664	0.135418412
gmr	b1285	0.147120912	0.904729743	-0.857835631	0.341288249	0.628522711	0.473892326
gnd	b2029	1.198857753	-2.150520119	-0.266799709	0.442057988	-0.874355941	-1.312718797
gntK	b3437	-0.887399009	-1.645239938	-0.071032429	-0.751039968	0.162039221	0.331898639
gntP	b4321	0.263654898	-0.212248911	0.024895344	-1.571072282	0.168702264	-0.20096182
gntR	b3438	-0.228047645	0.418811152	0.629968688	0.145021629	0.474873007	0.080979811
gntT	b3415	-0.091306073	0.174022062	0.856970583	1.473866203	0.504729621	1.204174036
gntU	b4476	0.16023178	-0.640787007	0.514264788	-2.315593817	-0.932508476	0.277129144
gntX	b3413	-0.669286755	0.434887354	1.346632227	-0.608051541	-0.017644771	1.368631568
gntY	b3414	-1.340658846	0.692561019	-0.860857815	0.974563869	-1.663806201	-1.628991363
gor	b3500	-1.357905263	0.160296664	-0.239784849	0.695117998	-3.820359848	-0.108102505
gph	b3385	1.658331462	-0.47557819	0.79655481	-0.326263267	1.240851735	1.087348548
gpmA	b0755	-0.489010687	1.011184736	0.792757157	-0.657684502	0.22328412	-0.743509512
gpp	b3779	0.289672795	2.522699007	0.301082345	0.336975969	0.41505306	0.975839727
gpt	b0238	0.674357216	-2.97307447	-0.713152429	-1.563499829	-0.358271772	-1.178040815
greA	b3181	-0.502008089	0.300648865	0.943407207	0.801370124	-0.243332175	0.256948054
greB	b3406	0.484960533	0.812653621	0.986567919	1.264834139	0.10072479	0.295608567
grxA	b0849	0.33046645	-0.307871235	-0.790220048	-0.1349598	-0.273348818	-0.095500291
grxB	b1064	0.139275197	-0.121428177	1.034825293	0.370963477	0.294993999	0.806757429
grxC	b3610	0.796217414	3.624392527	2.083384391	-0.568350351	-0.506747259	1.356368742
gshA	b2688	-0.246296204	11.38972643	16.92952849	-9.589277404	-3.167480628	0.733935284
gshB	b2947	-3.107196026	-0.030104444	8.089550332	-6.317315037	-2.335343638	2.044204059
gsk	b0477	0.472847446	-0.697970612	0.583195356	-1.720805702	-0.250067648	0.647085607
gspA	b3323	0.338420948	-0.717781636	0.109693237	-1.668702288	0.030050822	-0.454602373
gspC	b3324	0.81407555	0.32626058	1.713477778	0.216969403	0.686445377	0.959317109
gspD	b3325	-0.138960209	-0.374833147	0.99231757	-0.667381608	0.134262371	0.316663186
gspE	b3326	-0.016857782	-1.644270899	0.453978768	0.040981072	0.851980209	0.654697466
gspG	b3328	-0.412257008	-0.625723754	-0.233428446	0.72532426	0.165557541	-0.05434053
gspH	b3329	0.594600858	1.86706576	0.025411257	0.444623437	-0.424636111	0.066855539
gss	b2988	0.286616275	-0.081289643	1.458212664	-0.823264345	0.426829674	1.006104613
gst	b1635	-0.371671774	0.022250427	0.218562127	0.570252172	0.514541312	0.369417796
guaA	b2507	-0.250118353	0.811746774	1.079790545	-0.461651973	0.546900041	-1.192045067
guaB	b2508	0.909305989	0.443871739	1.840322309	-1.585030492	0.967005809	1.152878062
guaC	b0104	0.976256715	-0.643110503	-0.023018125	0.278387073	-0.367827094	-0.039410052
guaD	b2883	2.518019568	0.32257189	0.364436535	1.002898286	0.464809543	0.625694664
gudD	b2787	0.550000895	0.26068347	-0.605600301	-0.520851389	-0.327189338	-0.81041401
gudP	b2789	1.00088366	0.043602021	-0.286110667	0.398302725	-0.670772038	0.609504154
gudX	b2788	0.640595341	0.404369697	0.14654757	0.064502064	-0.256184451	0.2378349
gutM	b2706	1.5058564	2.381388624	0.922707957	1.40249137	0.961900808	1.071526595
gutQ	b2708	0.302917093	0.841582955	0.779782675	0.50301514	0.329878294	-0.196788127
hcaB	b2541	0.065929475	0.243199996	-0.290966375	0.082218258	0.309764854	0.738329006
hcaC	b2540	-0.923366627	-1.26208024	-1.081747283	-2.105922617	-0.729382198	-1.415020916
hcaD	b2542	1.284102525	0.525004018	1.968207878	-0.413775486	0.744477318	1.742095382
hcaE	b2538	0.556398159	1.392808203	0.665536004	0.606597398	0.426745868	0.450571296
hcaF	b2539	-0.207307727	0.207037539	-0.988882385	-0.357165708	0.01626091	-0.612185336
hcaR	b2537	-0.32257054	-0.902639719	0.385153183	-0.38127088	-0.085025678	-0.471275672
hcaT	b2536	-0.520252324	0.980099973	-0.042152538	-0.117052452	-0.02707532	-0.409556403
hchA	b1967	0.622930725	0.605385811	0.004925234	0.977403377	-0.158858023	-0.298187113
hcp	b0873	0.542673449	-0.056400937	-0.400276252	0.183564147	-0.498407832	-0.25089806
hcr	b0872	-0.161377343	-1.526592723	-1.491181989	-0.524688098	-0.874252032	-0.506607891
hda	b2496	0.520227968	-1.752780102	1.367012193	1.788834163	2.089720665	1.817716858
hdeA	b3510	0.366651373	1.943388212	0.748122954	1.347291319	1.459132032	0.661799163
hdeB	b3509	0.34145201	1.338189951	1.434772427	0.368996159	1.566868809	1.540256744
hdeD	b3511	0.28707109	-0.873356953	0.199042358	-0.478842669	-0.261404603	0.214589275
hdfR	b4480	1.268204258	-0.369473292	-0.720097411	4.087923992	-0.533478708	-0.777007663
hdhA	b1619	1.3589823	2.320921249	1.877593237	1.561693358	1.468457442	1.474567713
helD	b0962	0.255254307	-0.726495647	1.02864262	0.626247501	0.201400494	0.934881377
hemF	b2436	2.191865124	-0.493402034	1.215232866	-0.249184188	0.865631197	0.346412643
hemG	b3850	-1.310951583	-1.563526358	1.628956285	-0.024502482	1.092453851	1.016775929
hemN	b3867	-0.033737071	-1.113814467	0.327852695	2.138771695	0.703530038	0.500672114
hemX	b3803	0.147480196	0.518813911	-0.252252245	-1.111588752	-2.153901894	-0.848262423
hemY	b3802	0.92940689	1.490774162	-0.309862358	-0.414877729	-1.042983374	-0.059767639
hepA	b0059	-1.490413858	-2.021085583	2.822250093	-1.344371179	-0.795178984	0.130991479
hflC	b4175	-0.316789027	-1.884971144	-0.939992431	-3.018763538	-0.824577926	0.395505659
hflD	b1132	0.280180016	0.683343359	-0.07543685	0.108965087	-0.010996014	0.067680614
hflK	b4174	-0.366813969	-1.13018914	1.305285147	-1.416573975	0.75885477	1.890968975
hflX	b4173	1.034390299	0.287321229	1.400668533	-0.79728177	0.104535089	-0.500361729
hfq	b4172	-1.632074512	-2.417757921	5.698364764	-3.106203574	-1.099623608	0.140170114
hha	b0460	1.83863126	1.187610358	0.929668901	1.448725595	0.31383557	0.167716618
hinT	b1103	-0.544199064	-1.163140446	-0.922745337	-1.358351566	-0.168402433	-0.155738679
hipA	b1507	1.825042397	1.962262434	-0.88213316	0.780733364	0.731145287	-0.162267252
hipB	b1508	-0.88782696	0.364263045	-0.422770632	0.714748662	-0.49845604	-0.952012547
hisA	b2024	1.965383324	1.535065869	0.196100863	-0.620433876	-0.879931192	-0.441799276
hisB	b2022	1.235712198	2.351347386	0.333244073	1.122710173	0.237636003	0.779910489
hisC	b2021	1.091854616	1.297534539	0.187635486	-3.368568865	-0.077226959	-0.340921444
hisD	b2020	1.530579033	1.288115288	0.288099623	-1.305668924	0.335600565	0.050240083
hisF	b2025	2.299070564	-0.051493755	-1.210038761	-2.217487646	0.156451128	-0.19012773
hisH	b2023	1.361608611	1.48526101	0.705520186	0.56970932	1.071152827	0.178365269
hisI	b2026	0.813134916	0.691934109	0.691607673	0.124992867	1.381532023	0.779064103
hisJ	b2309	-0.355718428	0.713189313	-0.017359474	0.978013851	-0.968376514	-0.294765599
hisL	b2018	0.097958281	-0.365679336	-0.657311278	1.093193903	0.228615065	-0.721809989
hisM	b2307	-0.926119647	-0.007416765	-2.363071827	-1.039009628	-0.239968055	-2.271928175
hisP	b2306	0.84530477	1.121110433	1.385921716	1.089955064	1.345523488	0.683572836
hisQ	b2308	0.555161385	1.23068105	0.550069782	-0.110597657	0.950887556	0.416977849
hlpA	b0178	1.209028007	1.54528584	-0.15320894	-1.518006212	-0.250923186	0.187182018
hlyE	b1182	-0.784410185	-0.847493526	-1.710596525	-1.506818062	-0.311090675	-1.493138143
hmp	b2552	-0.363352849	-0.785086121	-0.633832933	-0.477271133	-0.720689294	-0.37540695
hns	b1237	1.138593989	1.60094498	0.576934802	-0.964531048	1.74690821	0.466203369
hofB	b0107	1.503570398	1.325915958	-0.139193837	2.159466602	-0.706913664	0.45768712
hofC	b0106	1.526475176	0.380007353	1.547246182	1.797989421	1.239694918	1.873279076
hofQ	b3391	-0.382377346	2.32446583	1.320301855	-0.206104647	0.662933306	0.802672486
hokA	b4455	-1.307406834	-1.644063851	-0.421528213	-0.586448694	-0.760080487	-0.877154011
hokB	b4428	0.553548663	0.84894802	0.557837946	-0.049382304	0.291177722	0.642541068
hokC	b4412	-2.225478379	-0.767815753	0.670908528	0.332270712	-1.979370433	-0.361929792
hokD	b1562	1.069115023	0.10293291	0.282137678	0.11717285	-0.909403613	0.250707861
hokE	b4415	-1.23538624	-2.068288025	-1.237961233	-2.15637499	-0.969758928	-1.571971824
holC	b4259	-2.26649594	-2.394475717	-4.416892106	-0.636983418	-1.602331793	0.014342097
holE	b1842	-0.078905573	-0.976282919	-0.092667658	0.232932125	-0.148922506	0.338933232
hpt	b0125	1.742192297	0.259994153	1.703010498	2.090634574	1.324236024	0.383499876
hrpA	b1413	0.557112984	5.259547251	-0.52201143	1.530959136	0.757713384	-0.11447677
hrpB	b0148	0.613907022	1.453887784	0.693836674	-0.409568822	1.20316541	0.800378051
hscA	b2526	-2.099267404	7.207638913	1.639632714	1.411051494	-1.896462585	-1.945133683
hscB	b2527	-1.770462212	7.57929245	1.673193743	1.737035093	-0.984095373	-0.693623243
hscC	b0650	-0.927471728	-0.725112812	0.438863762	-0.133929409	-0.280820483	-0.123327194
hsdM	b4349	-1.482928453	-1.839621059	-0.528853913	-0.799531668	-0.976076771	-0.633372787
hsdR	b4350	1.334232279	-0.665699376	-0.32324821	-1.145897319	-1.154470369	0.054559729
hsdS	b4348	-0.621709803	-1.534005293	0.808571149	-0.005048468	0.70634488	0.345711586
hslJ	b1379	-1.161515808	-0.495198465	-0.572049066	0.457601063	-0.966187563	-0.655325834
hslO	b3401	0.928208639	1.373678119	0.504518975	0.191064241	2.010187802	0.359311837
hslR	b3400	0.657901935	0.203109232	1.189126761	1.447989446	1.286252321	1.78957111
hslU	b3931	0.201217164	-0.926102014	0.224092436	-1.28861982	-0.393449056	-0.173097673
hslV	b3932	0.358232942	-0.682885834	0.245620652	-0.745199514	-0.884018039	-1.58E-04
hsrA	b3754	-0.781443573	1.757902489	-0.35417713	-0.375510975	-1.969707586	0.653460783
htgA	b0012	0.835218036	0.159524006	-0.12692994	1.319216414	-0.197328738	-0.397944416
htpG	b0473	-1.428240452	-0.704513454	-1.470789347	-0.430258597	-0.655402544	0.936510092
htpX	b1829	-0.228245709	-1.323957473	-0.464058033	-3.510334716	-0.237028851	0.568690272
htrC	b3989	0.139995894	-0.772202582	0.56263655	0.033447784	-0.266837623	0.705067146
htrE	b0139	-0.55705196	-0.458989688	-0.244787683	-1.673983331	-1.164126469	-0.52446202
htrG	b3055	-0.48762813	-1.984731936	1.067297886	-1.517753083	-0.350193927	1.293747169
hupA	b4000	-0.155460569	-0.831762752	-0.694936473	-5.005781011	-1.584242988	-1.319546563
hupB	b0440	0.001700649	-0.28027011	0.883649362	-1.967349491	-0.52731918	-0.770849845
hyaA	b0972	-1.092670307	-0.351154952	-1.03715315	-2.353817398	0.03919419	0.201177462
hyaB	b0973	-0.019211915	-0.201599706	1.07047942	-0.933057008	-0.087205875	0.305472941
hyaC	b0974	0.910234031	1.10551962	0.489448105	0.472340554	2.233918201	0.642678771
hyaE	b0976	0.352918353	0.908238993	0.517090082	1.313405358	1.178907045	0.784681898
hyaF	b0977	0.464723149	0.206319681	0.518077267	0.011209729	0.461139759	-0.030998264
hybA	b2996	0.096763396	1.284390944	1.427467068	1.332728172	0.562216367	0.628632413
hybB	b2995	1.553943532	0.268400489	0.488714579	0.380612258	0.88337696	0.291370329
hybC	b2994	-0.313381365	-0.357041171	0.956604092	0.868127977	-0.261647617	0.132049501
hybD	b2993	-0.540819565	-0.361309266	-0.355013766	0.147358946	0.620235999	1.100922882
hybE	b2992	0.337151946	-0.183300507	1.266865577	-0.261885776	-0.212686189	-0.464039796
hybF	b2991	-1.635473914	-0.557595362	1.014915132	1.230430502	0.49238627	-0.223234053
hybG	b2990	-0.514387371	-1.499127855	0.245857808	-0.778937996	-0.049328544	-0.166127919
hybO	b2997	-0.185943729	1.146975974	0.506563599	1.324575829	1.055367083	0.825879103
hycA	b2725	-1.567099581	-1.162131774	-1.870362005	-0.561100298	-1.450044155	-0.771034177
hycB	b2724	-0.094988341	-0.666138944	-0.169798681	0.637466089	-0.86003971	0.343428133
hycC	b2723	-0.875628573	0.11270184	-1.901587673	-1.263507106	-1.355093968	-1.620720456
hycD	b2722	1.703050653	-2.124170943	-1.067250545	-1.064390112	0.81180067	0.300176332
hycE	b2721	0.800097037	0.717066515	-0.357298552	0.442537086	0.994449903	-0.289379854
hycF	b2720	0.264405702	0.703566294	-0.03466858	-0.60072741	0.643435105	0.465102096
hycG	b2719	0.142549479	1.01058232	-0.328536903	0.690122214	0.423545714	-0.894999349
hycH	b2718	0.456546268	1.635203299	0.136873632	1.092512034	0.872376598	0.574023854
hycI	b2717	-0.450050394	0.305647355	-0.624569426	0.852810391	-0.589117344	-1.893433598
hydN	b2713	0.575176269	-1.059033354	-0.346408271	-0.785660213	-1.137435276	-0.278721428
hyfA	b2481	2.171819598	-0.915686057	-0.392113909	0.145965095	0.300075308	0.285710619
hyfB	b2482	-0.956873477	0.797669865	0.413333517	0.484675883	-0.764989318	0.987183981
hyfC	b2483	0.480342554	0.794911669	0.222705139	1.818368411	0.011329833	0.095828885
hyfD	b2484	0.84833203	-0.686433217	0.728423519	0.42460477	0.011515311	0.813530669
hyfE	b2485	1.84048321	0.312266333	0.459309734	0.328952496	-0.306300365	0.646868251
hyfF	b2486	1.917569745	1.250335523	0.850384174	1.318101343	0.008755131	0.367243394
hyfG	b2487	0.415583729	0.494239199	-0.015274333	1.363180996	0.53966817	0.273786602
hyfH	b2488	0.643706205	0.431798146	0.480908882	-0.059536077	0.799126326	0.345786144
hyfI	b2489	0.472109573	1.139277689	1.469146735	1.563255308	0.541956205	0.411775253
hyfJ	b2490	0.644295581	1.000513786	0.858279602	1.151714871	0.720935333	0.39269866
hyfR	b2491	-0.836787866	1.13003939	0.52950732	0.329254333	0.721519495	-0.065390132
hyi	b0508	2.037075729	-2.385418811	-1.759567798	-1.277203574	-1.568034669	0.446462587
hypA	b2726	-1.370628067	-0.587166948	-1.136607691	-0.681954901	-0.433477714	-0.849967897
hypB	b2727	-0.934060384	0.177926363	-0.418508917	-0.623505894	0.058318784	0.388218352
hypC	b2728	-0.465871166	-0.355169361	-0.058364711	0.181458379	-1.042108803	0.579791575
hypD	b2729	-0.863770583	0.228607903	-0.907663519	0.122367405	-0.467416284	-0.08194912
hypE	b2730	-2.035176026	-0.423960763	-0.950909442	-1.304789853	-0.693468367	0.041644685
hypF	b2712	0.068453508	1.625263906	-0.505991151	0.546154827	0.681161012	-0.103770515
hyuA	b2873	-0.021236127	-0.537685747	-0.725215932	0.66608592	0.220807698	0.870811861
iaaA	b0828	0.7518612	2.990531149	0.538657814	2.159801957	1.147259232	1.441806852
iadA	b4328	1.288860401	0.117731992	2.768965433	1.227423099	1.627811446	2.34530751
iap	b2753	0.022147733	-0.219118225	1.85467156	0.100635017	0.088863249	-0.06258394
ibpA	b3687	-0.74723031	-1.027497696	0.355480879	-0.026859575	0.186453902	-0.833512802
ibpB	b3686	0.351898697	0.369415989	-0.202592201	-1.343950389	-0.633400382	-0.803579261
icd	b1136	0.487352951	2.969747564	4.261616476	3.497713118	1.008171977	0.567034772
icdC	b4519	0.211883967	0.039306299	-0.465840673	0.451520065	0.628704983	-0.222716227
iclR	b4018	-0.008021037	-0.18976396	-0.013158972	0.37743566	0.533019448	-0.771402941
idi	b2889	1.449099321	0.925966773	0.129761916	-0.890989348	0.151831498	0.812711969
idnD	b4267	1.659202109	-0.551308111	-0.002990241	0.183459264	0.490429089	-0.187226025
idnK	b4268	-0.647288171	-1.096293031	-0.232095442	-0.569381315	-0.627803087	-0.593716342
idnO	b4266	-0.331274186	-1.243034901	-0.29356426	-1.601651772	-0.682750504	-0.59074709
idnR	b4264	-0.216018536	-0.527969469	-0.701193489	-0.367584543	0.525416006	-0.412041673
idnT	b4265	-0.172839243	-1.272787293	0.910462545	-0.402590965	-0.533931478	0.452241114
ihfA	b1712	-0.351797285	-4.202004138	-4.310259947	-1.853007467	-0.980818519	-0.412169763
ihfB	b0912	0.518040575	-4.276097492	-3.990475385	-2.634839793	-0.767216371	0.175158024
ilvA	b3772	2.530349064	3.224917611	-0.080399759	-0.865032497	1.735489268	-0.899572576
ilvB	b3671	0.191762772	-1.240654791	-1.788596372	0.092624483	-0.965769801	0.531438466
ilvD	b3771	3.296985763	2.495230279	0.906009878	0.76388612	2.30659065	0.116183171
ilvE	b3770	2.560201078	1.759030609	0.851530957	-0.672897229	1.221804276	-0.016659883
ilvH	b0078	2.045190913	-2.972372005	0.4607717	-1.217188568	-0.208978082	0.617710811
ilvI	b0077	3.514170544	0.971138127	1.319820645	-2.539063901	0.229650448	1.79857936
ilvL	b3766	0.844493895	-1.816695711	0.645223179	-2.714154594	0.017286199	-1.72799448
ilvM	b3769	-0.370249196	0.959428487	1.88783489	0.397363715	0.895839644	0.693108334
ilvN	b3670	0.049760938	-0.157152291	6.582374725	1.452242216	9.368853914	-1.125978307
ilvY	b3773	-0.187816581	-1.338908628	0.004581784	-0.852890587	0.532968003	-0.695380594
inaA	b2237	0.405367856	0.354983687	-0.042123971	-0.231268698	0.37503502	-0.305655527
intA	b2622	1.008437696	0.371538103	0.583338335	0.534253909	1.079563629	1.149433824
intB	b4271	-1.262129864	-1.393508372	-1.222165623	-2.329207441	-0.58172162	-0.71703476
intD	b0537	0.624184104	0.776598873	1.384327585	1.239147936	1.513854327	0.399240074
intE	b1140	1.071665218	2.104639311	-0.420870862	0.600272055	-0.785245527	0.342629028
intF	b0281	1.451739471	-0.374654062	-0.154296793	-0.049926638	0.77009672	0.012030585
intQ	b1579	-0.076420074	0.030289862	-0.04968052	-0.022214094	0.560572032	1.352662173
intR	b1345	-0.363995626	0.446835271	-0.294883977	-0.357346873	0.334300443	0.033306937
intS	b2349	1.0078834	-0.553966524	-2.806014855	-1.182884603	-1.654922894	-1.708183128
iscA	b2528	-0.313411151	-1.441060202	1.152732624	1.414621432	-0.047369577	0.64907851
iscR	b2531	0.235535592	5.686744217	-2.488961473	-0.121084012	-0.820988351	0.179536171
iscS	b2530	0.990431434	2.179427793	0.771492228	6.469370536	1.535260698	0.221756843
iscU	b2529	0.024618837	1.902190376	1.150553557	1.877431218	0.475498746	-1.909217043
ispA	b0421	3.453827616	-0.016765938	2.832524297	0.734261789	1.657981446	1.174238278
ivbL	b3672	0.496928288	-0.25886724	0.081191141	1.128893352	0.949082622	1.319063437
ivy	b0220	1.565211349	0.58288577	0.756695987	0.712314266	-0.766323812	0.22205831
katE	b1732	-0.304772145	0.294499569	-1.439507235	0.106050144	0.162620326	0.466518453
katG	b3942	-0.429128384	0.14422448	-0.380068699	0.461939746	-0.227879317	-0.313866463
kbaY	b3137	-0.005398972	-1.047531616	-0.314825716	0.568910986	0.002071922	0.576910337
kbaZ	b3132	0.934072434	-1.609908485	1.306261657	0.086255364	0.753320879	0.330466409
kbl	b3617	-0.247387529	1.792168484	1.392436083	2.047602453	2.413060187	1.441709188
kch	b1250	-0.499185361	-0.637544206	-1.030845955	-0.723240716	-1.111237888	-0.596627976
kdgK	b3526	0.049755885	-0.011616832	1.404425657	1.054844968	1.077142511	2.052121528
kdgR	b1827	-1.000638715	-1.711916636	-0.657859302	-1.847865328	0.395094777	-0.177698258
kdgT	b3909	1.975676782	0.079204137	1.080054548	0.502070221	0.377486219	1.583100483
kdpA	b0698	-0.159991906	-0.085712452	-0.515196618	-0.925102598	-0.107483782	0.055251477
kdpB	b0697	1.57006302	0.340762151	1.412218269	1.134265785	0.584065884	1.480913324
kdpC	b0696	1.086950373	-0.801429392	-0.204490546	0.285757463	-0.302879156	0.627055368
kdpD	b0695	-1.525183454	-4.8742002	6.816831695	-11.38717491	-2.227186454	0.681557863
kdpE	b0694	-0.276401168	-0.788277739	-1.145515425	-0.103931961	-1.034841382	-0.934834423
kdpF	b4513	-0.286040685	-1.064342621	0.040642931	-1.03688186	-0.388073283	-0.573134164
kdsC	b3198	-1.188850806	-1.401606871	-1.340658054	-0.379217452	-0.415618809	1.296030214
kdsD	b3197	-0.675098401	1.829073567	-1.807447175	0.044109933	-0.366430758	0.631577351
kduD	b2842	1.086402529	-1.365523559	-0.584672777	-1.28122973	-0.355195617	-1.198962239
kduI	b2843	0.604952293	-0.189110539	-0.364594644	0.916530592	0.873846652	-0.475680658
kefB	b3350	0.318327011	0.624386842	0.502764527	-0.327089656	0.733014557	0.149608056
kefC	b0047	0.8091691	-0.902487291	1.505136388	0.037462214	0.596640937	0.930801119
kefF	b0046	-0.800434328	-0.409134675	0.630156784	-0.219440916	-0.261472624	0.509158804
kefG	b3351	-0.496314679	0.56629326	0.061309803	0.003022487	0.986959518	0.206928919
kgtP	b2587	-0.433183932	1.360218577	0.638761875	0.884929149	0.535540728	0.438532579
kil	b1352	-1.628786524	-2.540978529	-0.191326067	0.832061754	-0.711593167	-1.118048869
kptA	b4331	-0.065521189	1.678313995	1.014511691	1.030788074	-0.041959453	1.164465788
ksgA	b0051	-0.127911125	0.451653467	-0.312323028	0.91458743	0.520255562	1.630678928
lacA	b0342	0.077640905	NA	0.75472192	NA	0.714066295	NA
lar	b1348	0.402134935	-0.352405938	-0.09073815	-1.498922018	-0.717605554	-0.250517222
ldcA	b1192	-6.39142714	-2.319572199	-1.335268168	-11.19826639	-5.724960266	-1.234933533
ldcC	b0186	-0.089714081	-0.664238128	-0.13520821	0.116374199	-0.945409601	-0.486782805
ldhA	b1380	-1.200220876	-0.278421631	-0.263706328	0.472506046	0.362746922	-0.653107784
lepA	b2569	0.910112876	0.319472176	0.344923015	0.33168262	-0.102062334	0.387206391
leuA	b0074	0.500122535	-2.69646218	-0.582335156	1.136457996	0.762504544	-2.25580839
leuB	b0073	0.514621247	-1.956234176	-1.772911389	-0.498972998	1.265025864	-1.694848518
leuC	b0072	0.345096452	-2.9854448	-1.557927856	-1.298122437	-0.693043425	-2.072964905
leuD	b0071	1.338752454	-1.885810736	-0.865713558	-0.663217394	0.88272962	-2.611947734
leuL	b0075	0.6320445	-1.98809055	-1.475271346	-0.211809622	0.498698207	-1.241310342
leuO	b0076	-0.99967693	0.812745652	0.370759035	-1.22754689	-0.178354612	0.112892136
lhr	b1653	-0.315106767	0.448279486	-0.377111468	0.545059959	-0.270606383	-0.829114503
ligB	b3647	1.15101497	-1.278726512	1.635940094	-0.228941319	0.628338879	0.640708266
ligT	b0147	-0.256912731	-0.639070845	0.116745857	-1.388058273	-0.741846906	0.176395523
lipA	b0628	-0.965253269	-2.161098682	3.158510581	-1.599294478	-0.298362167	-0.07245892
lipB	b0630	0.1354118	-2.727986585	5.009822255	3.869317885	0.072805219	1.302902367
lit	b1139	0.679586794	2.281498565	0.067823394	0.178674597	0.712261281	0.442020131
livF	b3454	-0.054768995	1.348031481	-1.288832304	0.344883321	0.146225694	-0.138855626
livG	b3455	1.895115986	1.216744946	0.042694111	1.502726536	0.542255201	1.160084372
livH	b3457	-1.53058086	-0.952378477	-0.303003955	-0.659478792	-0.793287721	-0.42727263
livJ	b3460	-0.99736311	-2.364755548	0.036872915	-1.658463952	-0.219522472	-0.784731456
livK	b3458	-0.651128344	-2.911970667	3.59471528	0.551466054	-1.168668107	-1.178152414
livM	b3456	0.569199621	-0.053088853	0.067265586	-1.339458571	-0.087408165	0.710362921
lldD	b3605	-0.550030812	-0.800845486	-0.151044835	0.565323228	0.202159073	-0.078347029
lldP	b3603	0.126175889	-1.024786739	-0.061900109	-0.461155625	-0.236590206	-0.188100049
lldR	b3604	-0.87500913	-2.175933565	-0.832133484	-2.704963768	-1.506173363	-1.84646378
lon	b0439	1.779128597	3.681564738	2.726519699	2.660803587	1.246298481	1.904925818
lpcA	b0222	-0.933397438	-2.450757543	-1.680204671	-3.818064572	-2.781465406	-0.244342856
lpd	b0116	0.013614578	-1.042771622	4.228431103	1.9122698	1.540090198	2.852025382
lplA	b4386	-1.193643709	-0.812762827	-0.545321957	-1.660371745	-0.709098357	0.537393717
lpp	b1677	-1.148010625	-2.308968378	0.856008911	-1.484411481	-2.702230648	0.104316697
lpxA	b0181	2.367037252	1.45787991	0.825102473	1.982466749	0.499507638	0.777057969
lrp	b0889	1.718590545	-0.157319453	1.10576429	0.80476267	0.818812969	-0.071472747
lsrC	b1514	-0.230961419	-0.328079093	-1.184596801	-1.148162856	-0.687830984	-1.273306904
lsrD	b1515	0.65417375	1.514766384	0.061068599	0.095267866	0.786712199	-0.026091633
lsrF	b1517	-0.017857612	0.503230042	-0.166171188	0.758305864	-0.250417537	0.111209798
lsrG	b1518	0.918496857	1.652788751	0.132811206	1.21611495	0.845960229	0.557894444
ltaE	b0870	1.44823155	-0.142026848	0.180128119	1.80748761	-0.108761084	-0.00268943
luxS	b2687	1.239274653	2.12888523	0.529176628	1.404152672	0.472564605	-0.269143068
lysA	b2838	1.822594641	0.577572841	2.686823319	-0.871936718	0.88609058	-0.073069014
lysC	b4024	-0.4868077	0.388250182	0.070011923	0.583686879	0.131609376	0.261697957
lysP	b2156	1.138743267	0.200279248	-1.065781361	0.120717704	0.1951944	0.550361603
lysR	b2839	2.607860013	-0.040577065	4.643908009	1.30285152	0.936756927	0.835276778
lysS	b2890	2.311076217	-0.31056694	1.77340129	2.763302797	0.660452878	0.665770986
lysU	b4129	1.602745788	0.112174187	0.568878487	1.894272537	1.637381773	1.401198605
lyxK	b3580	0.585110764	-0.694566145	0.134813097	0.326915823	-0.541025544	-0.26320275
maa	b0459	-0.106761455	1.638074089	-0.971677383	-1.638371444	-1.537161399	-1.85597912
macA	b0878	-0.762610444	-1.533151265	-0.810157604	-0.454473195	-1.216636641	-0.334510363
macB	b0879	0.276780941	-0.389403048	0.758570895	0.597387459	0.295063759	1.451505903
maeB	b2463	0.234522472	-0.982717377	0.073786701	-2.596372397	-0.26554255	-0.477383578
mak	b0394	-0.839578738	-0.258941654	-0.444561952	-1.250952164	-0.323367982	-0.137343071
malE	b4034	0.53856403	2.769360067	0.914626221	0.088490827	0.730638946	1.003583357
malG	b4032	0.311940802	0.411189677	1.660546637	1.352132092	0.895204682	0.852837427
malI	b1620	-0.397987791	1.759660071	0.73025031	0.184688195	1.109330209	0.582322068
malK	b4035	0.613629638	2.511929889	1.326341109	0.360720763	1.886030031	1.251251071
malM	b4037	-1.393804111	-0.241535281	0.477666509	0.22410043	-0.265478286	-0.262750736
malP	b3417	0.644826828	1.076757736	1.56170648	-0.09679827	0.370067294	0.499574453
malQ	b3416	0.31551292	1.092101621	0.377872141	0.860471209	0.522103235	-0.523313268
malS	b3571	0.227209668	-0.547211467	0.45704116	0.749400332	0.210292291	-0.497692368
malT	b3418	-0.712115434	0.215504633	0.85390163	0.240025045	-0.32150375	0.279189893
malX	b1621	0.540726198	1.242483973	-0.395788625	1.147290013	-0.078777137	0.404739863
malY	b1622	2.026158158	1.737557633	0.263602779	1.564652597	1.852715928	1.375840305
malZ	b0403	0.09852997	0.592513519	-0.168684861	0.99309824	-0.731841408	0.052431294
manA	b1613	1.62466199	2.794690789	1.063192903	-0.105046633	1.594608723	1.515939133
manX	b1817	-0.028366695	-0.042257748	-0.600906382	0.120460874	-0.514912786	-0.680857629
manY	b1818	0.09465004	0.44652984	1.013338726	-0.573033691	0.389362578	1.274484641
manZ	b1819	-0.513709219	-0.695511869	-0.074377543	-0.645438751	0.009805089	0.255153893
maoC	b1387	-0.825201597	-0.35600463	-0.608695024	-0.23214788	0.502875249	-0.332237365
marA	b1531	0.614235907	0.96081264	-0.286798564	-0.988328486	0.49113912	0.153880197
marC	b1529	0.016238617	-0.999725507	-0.285357952	-0.097157582	4.39E-04	0.214146135
marR	b1530	-0.02145609	-0.205147046	-0.412437739	0.015741727	0.980257037	-0.04683447
mazG	b2781	1.122375254	0.007622572	-0.344605548	-0.693121806	0.047300119	0.040810668
mbhA	b0230	0.679029591	0.841001393	0.107192991	0.472047731	0.175272516	0.582556195
mcrA	b1159	0.314871568	0.106352548	-0.711308678	-1.145100851	-0.163787921	0.251192646
mcrB	b4346	-1.527896702	-1.420210999	-1.631392653	-2.268317648	-0.612979397	-1.507813494
mcrC	b4345	0.049218968	-0.861050903	-1.448700898	-0.426855557	-0.589273583	-0.878475908
mdaB	b3028	0.352513967	-0.863846644	0.210606028	0.647975315	-0.736930396	-0.138677818
mdh	b3236	-0.79438274	0.216875125	-0.82312916	-0.356588416	-0.21296459	-0.715224763
mdlA	b0448	0.29576422	0.622307925	0.259975858	-1.065418738	0.337221681	-0.045283324
mdlB	b0449	-0.712823841	-0.763711354	1.482211443	-0.682942111	-0.257630728	0.619604515
mdoB	b4359	0.140511792	0.187640392	0.031383986	0.233044297	-0.33745367	-0.274221181
mdoC	b1047	0.325988225	-1.636247963	-0.734803662	-1.367997057	-0.530894571	-0.736605284
mdoD	b1424	0.790743815	0.983123947	0.401724578	1.596059471	0.658994483	-0.006266928
mdoG	b1048	-0.924541966	-1.879298872	-0.583360497	-0.760123109	-1.505206424	-0.524571525
mdoH	b1049	-0.930025095	-0.255995824	0.591876912	-0.456808782	-1.859795761	-0.259017139
mdtA	b2074	1.221932906	1.379211405	1.444959362	0.548148458	0.195359221	0.872299875
mdtB	b2075	1.007696519	2.127109077	0.505197745	1.161949504	1.396936539	0.522608311
mdtC	b2076	1.307759191	0.830547948	0.32003806	1.368340172	-0.07716363	0.268094429
mdtD	b2077	-0.436809796	0.201359896	-0.782603802	0.254477596	-0.750299109	-1.33924891
mdtE	b3513	0.348253545	-0.532596963	0.528555053	0.147820976	-0.092537488	0.484825179
mdtF	b3514	0.525858624	0.529599637	0.469971675	0.463763026	1.283527925	0.431702707
mdtG	b1053	-0.901067405	0.690479388	0.579578458	0.460629861	0.740553705	-0.747006846
mdtH	b1065	2.396200179	1.700457495	1.066178635	1.220828427	1.449507783	1.550502521
mdtI	b1599	-0.599329861	1.397330918	-0.753064909	-0.556283664	-0.549836717	-0.790523673
mdtJ	b1600	-0.520627739	-0.981838448	0.255787601	-0.486837501	0.678303498	-0.518765356
mdtK	b1663	-0.550902148	-0.830576748	1.309526205	0.248218248	0.521807371	-0.93263151
melA	b4119	-0.762615313	0.417834214	1.195555599	0.802042147	0.310751624	0.651235768
melB	b4120	-0.675130854	-1.506719408	0.478908864	-0.357039119	0.657016281	0.625720258
melR	b4118	0.108478693	3.024970582	-0.183579019	0.231165124	0.630225971	-1.30157254
menA	b3930	1.822573002	2.339917472	-1.087444291	3.264433311	-1.115070181	-0.698411879
menB	b2262	0.119698731	0.172648088	-1.540541196	-0.059976436	-0.719727501	0.101574097
menD	b2264	-1.235498906	1.057189493	-1.284776422	-0.660659519	-1.699887566	-1.426650275
menE	b2260	-1.312580513	0.276047535	-0.833052293	-1.041840929	-0.678360063	-0.417950359
menF	b2265	1.397015472	-0.213034876	0.270464802	-0.347056429	0.93922372	0.313557452
mepA	b2328	0.63312875	1.034750414	-0.124448628	1.138579576	0.394318153	0.946798008
metA	b4013	-0.591590717	-6.287414032	5.517380343	-0.909134734	-1.632425291	-1.603872099
metB	b3939	-0.912299319	-7.210747549	3.894709447	-2.176370946	-2.085374226	-2.49159163
metC	b3008	-0.594420431	-2.880920649	-0.3025552	-0.230399929	-0.045170519	-0.503773925
metE	b3829	1.423897658	0.980473373	0.624063469	-0.234154657	1.017610842	-0.066724557
metF	b3941	3.441632561	2.273631692	-0.309124781	-1.627851665	-0.234541961	-0.650194311
metH	b4019	-0.566182915	0.294878713	0.316009832	0.078665672	1.490422794	-0.01170701
metI	b0198	1.359956167	28.42380634	-1.24073035	0.374996249	2.414182001	1.225453184
metJ	b3938	-2.443374186	17.21500008	-2.195602305	-5.496725917	-1.487927888	1.103380713
metL	b3940	-0.461057514	-2.387165304	0.024598348	-0.891364608	-0.70387923	-0.542899196
metN	b0199	3.416642722	28.60260917	0.427050965	1.978409807	2.264897046	1.730131173
metR	b3828	1.714352361	1.137385456	2.369122821	-0.317491624	0.732624868	0.784993454
mfd	b1114	0.483503674	-1.788231086	-0.707227066	1.981574502	0.592954612	-0.632509568
mglA	b2149	0.565307741	0.057623111	0.303431278	-0.044134443	-0.379490124	0.172990689
mglB	b2150	2.237189198	1.326011464	-1.232531701	0.312547941	0.766277101	-0.340372497
mglC	b2148	3.590694463	1.488853472	-0.062279245	2.079828969	2.423793863	2.471977704
mgsA	b0963	-0.149692392	0.381134839	0.322158471	0.08988406	-0.217161793	0.056246041
mgtA	b4242	-0.153165533	-0.979541811	-0.926473208	-0.219248619	-0.991851046	-0.89766558
mhpA	b0347	-0.404536045	0.246353546	0.440510596	-0.297022071	0.879428635	-0.0483189
mhpB	b0348	-0.6290321	-0.138981456	0.594561809	-0.976593326	-0.527508709	0.911722021
mhpC	b0349	-0.681337629	-0.054930502	-0.71607627	0.162980406	-0.679210244	-0.433429688
mhpD	b0350	0.461806372	0.464849169	0.722754425	0.667670828	0.379217153	0.891691399
mhpE	b0352	-0.118693571	0.302714931	-0.02478807	-0.952807377	0.101291993	-0.827848892
mhpF	b0351	-0.127883817	-0.688557939	-0.819839022	-0.578077742	-0.473326586	-0.864787714
mhpR	b0346	1.109487438	0.687514318	0.206922202	0.102260936	0.670868806	-0.287053183
mhpT	b0353	0.517745791	0.750208377	0.660037743	0.472975166	0.20849248	0.785475479
miaA	b4171	-0.548741546	-5.478555315	1.258044309	-3.80584437	-4.277289843	0.905309835
miaB	b0661	-1.036506262	-0.831680354	-0.123348571	-0.901513287	-0.740689049	-0.180928821
minC	b1176	0.141767785	-2.223077134	0.119041258	0.300865727	-0.228686182	1.127739416
minD	b1175	-0.372407646	-3.068675465	-1.644159229	-1.501818815	-1.187701562	-0.299634939
minE	b1174	-1.481917623	-2.241080636	-0.704511523	-1.048179044	-0.538014584	-0.264404471
mioC	b3742	-0.607345114	-0.061863009	0.664423548	0.528268492	0.167138359	0.035404559
mipA	b1782	0.715817129	-0.155286306	-1.057099918	-0.466752046	-1.121648768	-0.41574153
mlrA	b2127	1.46E-04	0.562603517	-0.00924744	-0.019869646	0.739007897	-0.728321433
mltB	b2701	-0.352491378	-1.673709366	0.1343801	-1.398252108	-1.10297827	-0.182031168
mltC	b2963	-1.071608091	-0.526184271	-0.408495699	-2.452048786	-0.913967022	-0.54803381
mltD	b0211	1.515818627	0.016182115	0.335132082	-1.506366812	2.539977597	0.170263958
mmuM	b0261	-0.111790725	-2.416604498	-1.460759938	-1.446538832	-1.409674021	-0.596952159
mmuP	b0260	-0.116082072	-0.092627683	0.630169903	0.558477793	-0.670060931	0.213228402
mngA	b0731	-0.661363948	1.415950506	-0.250048335	0.515435232	-0.632513902	-0.803861324
mngB	b0732	0.61585764	1.248801666	-0.242546764	0.372807938	1.03588119	0.670058235
mngR	b0730	0.54452117	1.87640253	0.263168736	0.598680583	1.585155454	0.055142506
mntH	b2392	0.810395132	1.435378881	0.168248516	1.643254724	2.163821561	1.507470624
mntR	b0817	0.955113311	1.722618964	-1.064758785	0.021508506	-0.031370516	0.143833139
moaA	b0781	0.12872835	-2.001126212	-2.724689036	-0.040286245	-1.03420723	-2.100190053
moaB	b0782	0.508283882	-0.997469875	-0.376602297	-0.701693585	-0.793710681	-0.633988105
moaC	b0783	1.018902347	-0.552814993	-1.428277628	1.740125589	-0.117205409	-0.38349921
moaD	b0784	1.783282436	-1.111390766	-1.678056905	0.256806528	0.109498683	-0.907456456
moaE	b0785	-0.687202545	-0.298285412	-2.035682409	-0.250122033	0.116163004	-1.565372083
mobB	b3856	0.877052489	-1.128709751	0.137424162	-0.935880626	0.629438015	1.370079735
modA	b0763	1.482006862	-0.93252032	-1.256602974	1.11820215	-0.7010476	-0.854712855
modB	b0764	2.297213963	0.009480355	-0.802494366	1.614636102	0.386095085	-0.466744223
modC	b0765	1.777786899	-0.53951702	-0.760253573	1.408350607	-0.05640336	-0.523918889
modE	b0761	-0.366632541	-1.79729801	-2.165316204	-1.492437402	-1.321331825	-2.373598868
modF	b0760	-0.091228408	-0.787820339	-1.53928588	-1.25632079	-1.391716786	-1.337943143
moeB	b0826	0.594412543	3.421870069	-1.968116027	1.318868476	1.084995456	-1.314668583
mog	b0009	2.241941951	4.081627957	1.19797987	3.32762391	1.405341998	-0.191692247
motA	b1890	0.184191777	0.574884776	-0.899541361	-0.255003801	0.30738058	-0.606174023
motB	b1889	0.487318281	1.724563891	-0.410405627	1.689649484	1.806005172	-0.334018497
mpaA	b1326	0.013639604	-0.070799433	0.203575476	0.348915617	1.014960307	0.467059597
mpl	b4233	1.897255549	-0.336889207	1.179287581	0.668499841	1.148960199	1.157654356
mppA	b1329	0.08332087	-0.420431376	0.113034134	-0.819705499	0.246644069	0.048745454
mprA	b2684	0.064046806	-0.877025863	-3.244243991	-0.739114113	-1.613627708	-2.969157248
mqo	b2210	0.663716355	0.567745174	0.65986791	1.244237364	0.997425961	-0.010405832
mraW	b0082	-0.051870111	-2.512099442	-3.913715481	0.119774159	-0.413675917	-1.878368407
mraZ	b0081	0.858512658	-0.678090166	0.01945008	0.256689313	0.141067851	-1.075853801
mrcA	b3396	-0.671325509	-0.644786526	-0.015606574	-1.585451973	-0.848443041	0.767931371
mrcB	b0149	-3.164035157	1.002429144	0.145504438	-10.71621925	-0.988844533	-0.588655449
mreD	b3249	-1.26905831	-1.530782678	-1.434592336	1.715060698	-2.316665816	-0.358195766
mrp	b2113	1.438454771	2.841502964	0.153299122	1.143169624	0.124034171	0.039128373
mscL	b3291	-0.364572497	-0.906105148	-0.410101918	-1.519510911	0.062785806	-0.431397788
msrA	b4219	0.731897181	-0.132098048	0.977638594	2.024127293	1.726506537	1.005924583
msyB	b1051	-1.633916118	0.155139013	-1.461397371	-0.066460715	-0.175333176	-0.879480901
mtgA	b3208	1.094684776	1.763473712	0.337171002	0.397167803	1.236907577	-0.54985142
mtlA	b3599	-0.516860053	2.143444909	1.043942472	2.413173793	0.798304253	0.002640942
mtlD	b3600	1.731968671	-1.288336194	0.140789779	-0.121173114	0.58627044	-0.242966241
mtlR	b3601	-0.092389636	2.850329303	2.212082278	1.343657169	2.462743687	0.803648295
mtr	b3161	2.240327581	-0.413255364	0.722630229	-0.262702929	0.065614572	0.752951936
murP	b2429	-1.102165271	-0.670511019	-0.576351929	-0.880776982	-0.488086162	-0.654364806
mutH	b2831	0.746279277	-0.339943213	0.438470715	0.036507939	0.283365578	0.28851034
mutL	b4170	-0.777163669	1.654017574	-1.21337752	0.032170691	-0.269208634	-0.336408025
mutM	b3635	0.942493684	-1.143327804	0.613860348	-1.767222268	0.718287091	0.290811969
mutS	b2733	1.841854626	-0.983103299	-0.575700662	0.123556913	0.578592815	1.025538122
mutY	b2961	-0.904171859	-1.898176874	-0.322703389	-1.476056521	-1.454181138	-0.939846342
mviM	b1068	-0.682689063	0.786575963	0.187310458	-0.094132063	0.747869883	0.638449222
nac	b1988	0.794761177	0.958930103	0.025004666	-0.378706103	0.020566424	0.145077104
nadA	b0750	0.312490122	0.13986573	-0.402562673	0.326550498	0.445358991	-0.506573968
nadB	b2574	1.54819189	-0.178290066	-0.209440887	0.459737507	1.670437688	0.423086192
nadC	b0109	2.336597574	-0.096659293	0.209233358	2.850219044	1.543785769	0.820752009
nadR	b4390	-0.576161838	-1.378080987	3.003564445	-1.53873626	-0.501182812	1.301370631
nagA	b0677	-1.297926728	-1.737705806	-1.259565262	1.862544732	-0.442884653	-1.186565554
nagB	b0678	-0.886643406	-1.518959156	-1.082732456	-1.076247439	0.227046102	-0.426168473
nagC	b0676	-0.750247311	1.655322552	-0.066605035	3.041217154	0.062150541	0.20967317
nagD	b0675	-0.315144536	0.300968104	-0.95422344	-0.060396538	-2.591262613	-1.331627685
nagE	b0679	-0.164212627	-0.752923148	0.568496088	0.583949654	0.833295415	-0.201862666
nanA	b3225	0.760937413	0.842401325	0.757958619	-0.20928013	2.29377485	0.921841163
nanE	b3223	0.193402794	1.556864713	0.659941156	0.973472895	0.732294949	0.445607413
nanR	b3226	0.539305351	2.476391171	1.099705306	-2.436567893	0.71876292	0.75027822
nanT	b3224	1.176608178	0.690419641	0.013329435	-0.852763542	0.44377366	-0.97495477
napA	b2206	1.508740987	-0.19359887	0.269044793	-2.799630142	-0.706419494	-0.197343958
napB	b2203	0.547459994	2.085646521	0.833223446	-2.70819366	-0.394215204	1.040156445
napC	b2202	-0.24715807	0.660637192	-0.145729541	0.041503318	0.287918947	0.060428574
napD	b2207	2.551980259	0.568343904	0.350448456	-3.172066008	-0.507712227	-0.409337714
napF	b2208	-0.368168924	-0.152333613	-1.074235277	-3.815122584	-0.990548448	-0.6940717
napG	b2205	0.933437484	1.532755582	2.96E-04	-2.556058065	-0.230954371	-0.686438977
napH	b2204	0.330677888	1.58679549	-0.489287476	-3.253948372	-0.859645357	-0.549975748
narG	b1224	0.284491236	-0.308612561	-0.499334289	-0.989185678	0.768385794	-0.585543701
narH	b1225	-0.829624329	-1.434314307	0.478855652	-2.13411442	0.094888948	-0.178003247
narJ	b1226	1.293827279	2.122133226	0.216441027	0.918076806	0.544717038	-0.320283428
narK	b1223	-0.599556444	0.680099792	-1.365165842	-1.082654043	-1.316302318	-0.187968429
narL	b1221	-1.20885634	-0.307300392	-1.114927821	-0.749573805	-0.6414045	-0.453893502
narQ	b2469	-1.022377236	0.739874837	0.252310781	0.422418826	-0.259868538	-0.029794075
narU	b1469	-0.554368057	-0.290050076	0.157185651	0.401993095	-0.802744679	0.074662785
narV	b1465	-0.227227205	0.872060107	-0.574215995	0.557879155	0.423635253	-0.177475368
narW	b1466	0.376440542	0.269880472	0.377025773	0.795280524	-1.075968416	-0.571764085
narX	b1222	0.723151441	0.228595102	-0.844600732	0.497897441	0.451424274	0.275982723
narY	b1467	0.355680575	1.101283318	0.654024781	0.531758693	0.102062512	0.197595081
narZ	b1468	0.942539855	0.419820705	-1.823650703	-0.130931899	-0.636884193	-0.361380564
ndh	b1109	0.300447681	-1.418620864	-0.287800274	0.777454446	-0.244246663	0.499372007
ndk	b2518	0.227198294	-0.434324236	0.232974675	-0.57160218	-0.466116655	0.166144586
nemA	b1650	1.267266153	0.449378603	0.327402191	0.119744388	1.077626349	0.010011302
nfi	b3998	-0.313527438	0.692022675	-1.02083842	-0.696874564	-0.65406306	-0.932595878
nfo	b2159	0.156074656	-0.554927794	-0.182960786	-0.942148451	-0.217319856	-0.349836471
nfrA	b0568	-0.10329039	-2.120487829	0.340689639	0.217156508	0.161914479	0.06977982
nfrB	b0569	0.623811239	-0.509798087	1.293197738	0.694343397	1.659730452	2.501503929
nfsA	b0851	0.518797725	-2.475345676	-0.157064484	0.666914917	-0.653125252	0.046768374
nhaA	b0019	-8.755291337	0.455227123	-1.037528076	-1.777944936	-5.991601404	-1.766536214
nhaB	b1186	0.856852799	2.1437709	1.634522014	2.489860706	1.123909849	1.161333068
nhaR	b0020	1.066832149	1.247224449	0.866564192	1.748036287	1.107715412	1.360788695
nhoA	b1463	-0.353628214	1.064800628	-0.073569925	1.005005662	0.545720499	-0.061651189
nikA	b3476	-0.262766929	0.598444909	1.180453254	0.729824312	0.207860513	0.659531429
nikB	b3477	-1.327977902	1.419076194	0.738578838	-0.293896423	0.247180948	0.263106225
nikC	b3478	-1.621248844	0.239320436	-0.339076787	0.501722924	-0.651012234	-0.792515299
nikD	b3479	-1.774383694	0.083951224	0.315136143	0.578493524	0.229065642	0.395412989
nikE	b3480	-2.200555717	-1.37575281	-0.188594899	-0.797433567	-0.526016396	-0.391871503
nikR	b3481	-0.889395362	-0.429777066	0.130324583	0.019808233	-0.644183798	-0.422386638
ninE	b0548	0.851348151	-1.171707805	0.483158515	0.848905865	0.733072155	1.092032509
nirB	b3365	-0.377511677	-1.510978345	0.12243315	-2.283716921	0.160555617	0.300107985
nirC	b3367	-0.365510039	-2.185505514	-0.373310233	-1.842459744	-0.275531082	-0.718771018
nirD	b3366	0.100539573	-0.944660289	0.302221112	-1.677138458	-0.438820416	0.089706305
nlpA	b3661	0.183801182	-2.18896007	0.444517203	-0.3620143	0.464278379	-0.094305816
nlpB	b2477	1.167334789	-1.071670216	-0.059027233	-1.004667106	-0.729584608	0.023622839
nlpC	b1708	1.117141196	1.164926951	0.97600157	0.799702366	0.46788631	1.362134341
nlpD	b2742	-2.296808286	2.376946586	-2.014994133	-3.930767455	-1.372955474	-1.652674767
nlpE	b0192	1.075200066	-2.611602258	-0.68901906	-4.900322433	-0.955060308	-1.372579539
nlpI	b3163	-6.321812754	-3.93549307	-5.371483909	-2.331630785	-6.679253132	-1.26369733
nmpC	b0553	1.142444611	0.118727753	2.848847302	-0.308840464	1.068402131	0.244150863
norR	b2709	0.581051491	-0.730054258	0.02800777	-0.167056941	-0.766828558	-0.32582115
norV	b2710	0.075855044	2.279522042	1.086141683	1.54917175	-0.063601982	0.43123668
norW	b2711	-0.134855054	-0.067034693	-0.010282411	0.693575927	0.697370011	0.293602315
npr	b3206	-0.526940422	-0.717347663	3.200351949	-0.68540944	-0.699525069	0.376350678
nrdD	b4238	-0.064902817	0.29073731	-0.94934372	-1.769537775	-0.553622483	0.107165247
nrdE	b2675	-0.097970755	0.08267539	-0.06936186	-1.015871306	-0.065127694	-0.262972327
nrdF	b2676	2.112854804	1.004109158	1.285573354	0.695983331	1.149581645	0.861424657
nrdG	b4237	0.800800419	0.165586516	-0.78128417	-1.453978883	0.324425514	0.907449649
nrdH	b2673	0.519111571	0.572402662	-0.473846545	-0.23867443	-0.379012019	0.298386469
nrdI	b2674	0.15270323	0.401714253	-0.734350254	-0.208436716	-0.990559987	-0.649640303
nrfA	b4070	-1.291631284	-1.481726055	-1.628979007	-1.77938593	-0.377454466	0.114084346
nrfB	b4071	-0.37847345	-0.385835119	-0.52857611	-0.164345433	-0.31517308	-0.264822035
nrfC	b4072	-0.03119957	-0.490941671	0.312445813	-0.11442089	0.307771438	0.481577089
nrfD	b4073	-0.30850642	-0.992476333	-0.406024114	-0.241063422	-0.031564395	-0.690890462
nrfE	b4074	0.360929099	0.332179773	0.577926022	0.184729423	0.477046785	0.975417407
nrfF	b4075	-1.051335986	-1.212221453	-0.588372082	-0.115980276	-0.388475677	-0.159859248
nrfG	b4076	-0.344569726	-0.426189332	1.070362384	0.245732644	0.844418474	-0.105940824
nth	b1633	0.862956207	-0.038775871	0.391791631	1.211462287	-0.829996362	-1.047070183
nudB	b1865	0.885835314	-0.542672029	-0.025650096	2.492664371	0.554415564	-0.073376226
nudC	b3996	1.741640422	0.14398714	0.210781768	0.574013434	0.02247655	-0.176965223
nudD	b2051	0.623504754	0.783653421	0.556647714	-2.096991237	1.010833018	0.44629743
nudF	b3034	-0.859423837	-0.730646023	0.222238284	-0.019769208	0.018156961	0.566944853
nudG	b1759	0.327385419	-0.14320139	-1.267407173	-0.685992283	-1.318680347	-0.477760716
nudH	b2830	-0.305727532	-3.414866955	6.581501698	-10.05394825	0.599295054	1.472485915
nuoA	b2288	-1.560399905	5.532543476	1.294983203	2.871391642	-2.16273418	-2.221102379
nuoC	b2286	-1.587917813	4.643610467	2.049121157	2.5012754	-4.189912612	-1.804442169
nuoE	b2285	-0.706854034	5.10323882	1.93065738	1.592279839	-0.774738996	-0.224583586
nuoG	b2283	-0.962684302	7.17951352	2.274988354	1.897804335	-1.052388955	-1.135271027
nuoH	b2282	-0.078153482	4.631162643	1.614311178	3.869782444	-2.684512068	-0.828371633
nuoJ	b2280	-1.551969196	3.874890974	0.862705293	1.115079996	-2.361031635	-2.595983631
nuoM	b2277	0.673690438	4.665884565	3.016519535	2.285667173	0.27213472	0.843713134
nuoN	b2276	-1.681457123	2.643955795	-1.159466828	1.828688252	-2.483283229	-2.993000945
nupG	b2964	-0.29721002	-0.600978463	0.686453164	-0.125951012	-0.561637836	0.549185827
nusB	b0416	-1.871813987	-5.672321303	-1.572504472	-3.978978648	0.546867099	0.142325906
ogrK	b2082	0.884055095	1.269193209	1.102482544	1.725575266	1.433090883	0.470896773
ogt	b1335	0.239723942	0.38071444	-0.197093217	0.237892976	0.237175179	0.653130927
ompA	b0957	-0.630461273	-4.543169026	-5.521569488	-11.0679611	-5.243525888	-2.350126124
ompC	b2215	-0.444296113	0.693905019	0.777565703	0.412553203	1.518106532	1.665324848
ompF	b0929	0.25889027	0.831926057	0.688562208	-0.069947355	0.333186903	-0.303577038
ompG	b1319	-0.940684695	0.960752552	-0.546362394	-0.230444919	0.006514397	-0.011505703
ompL	b3875	-0.088024226	-1.73039749	-0.535734224	0.001389774	-0.345383689	-0.667839085
ompN	b1377	-0.308440736	1.240118522	0.233587754	1.199829774	0.120770774	0.09116783
ompR	b3405	0.775830626	-0.566382737	1.320176699	-1.433089152	1.734158269	2.166695043
ompT	b0565	-0.028680019	-1.155420924	-0.647998778	-0.977638799	-0.763754356	-0.235951974
ompW	b1256	0.168809022	-0.077208407	0.07534711	0.170491021	0.909986493	0.33359154
ompX	b0814	0.704854818	0.352008193	-0.65721293	-0.139170773	0.467265885	-0.024717836
oppB	b1244	0.467838701	-0.843604225	1.095268052	-0.73522583	-0.829559535	0.287150779
oppC	b1245	0.635766958	-0.706478571	0.627358923	-1.99077934	-0.382732699	-0.809977032
oppD	b1246	0.382914889	0.550560248	0.133115895	0.390752154	0.101564026	0.002917993
oppF	b1247	-0.224853155	-0.793285136	1.837272428	-0.624447367	0.18808438	1.259830414
osmB	b1283	1.595110588	0.953961569	1.01995271	1.930845101	1.55090032	1.430859814
osmC	b1482	-1.56116623	-0.254152412	-1.42867668	-0.037578462	-0.734485488	-1.281568795
osmE	b1739	0.142265037	0.444498819	0.65162288	0.597059538	-0.146970999	0.683863913
osmY	b4376	0.05210095	-0.871540605	0.748367278	0.138428194	-0.770656429	0.437226438
otsA	b1896	-3.158401583	-1.158888458	0.317868413	0.021185502	0.351024228	0.355039608
otsB	b1897	-1.47261269	1.578343927	-0.514300061	-1.331522575	-0.221511537	-0.440349261
oxc	b2373	0.849391299	-1.272251944	-1.365114667	-1.41246462	-0.375824435	-1.471223023
oxyR	b3961	0.116534145	2.544089807	-0.386503623	-1.529603216	-1.29133579	-1.692580124
paaA	b1388	-0.082885145	0.460327871	0.020742535	1.3664065	-0.61780369	-0.897611917
paaB	b1389	-0.204901377	0.037096736	-0.411872854	-0.627970909	-0.513476558	-0.874760531
paaC	b1390	-0.183615811	-0.194722861	-1.102291529	-0.040527973	-0.188602931	-0.961293921
paaD	b1391	0.810960669	1.791900625	1.697856529	1.424943206	1.564340013	1.390579436
paaE	b1392	-0.476785984	1.044993221	0.116805588	0.086788857	-0.326657374	1.156750311
paaF	b1393	-0.50257526	-0.026859949	0.349103651	-0.209711496	0.08891416	-0.133374062
paaG	b1394	0.063623359	-0.449788659	0.098966933	-0.378221944	-0.040007523	-0.066181317
paaH	b1395	0.428528806	0.402212816	0.566135768	0.380475897	0.763305973	0.749607741
paaI	b1396	-0.1858144	0.619145887	1.117827361	-0.368652454	1.199448044	0.826295223
paaJ	b1397	0.590555591	1.813649166	0.040767595	0.227318968	0.98521099	0.854117799
paaK	b1398	-0.253941931	0.44908392	-0.392017151	-1.233668498	-0.161914217	-0.232259688
paaX	b1399	0.162089493	2.418065464	-0.260933848	0.542621594	-0.062228385	-0.461182331
paaY	b1400	0.025510878	0.356749582	-0.06849994	0.869929332	0.485056632	-0.259817219
pabA	b3360	0.964654907	0.86210281	0.854528204	-0.739470875	0.750149824	1.049542723
pabB	b1812	0.975843954	3.651327604	-0.042275557	1.199286092	0.887094547	-0.646250283
pabC	b1096	0.40036091	1.444695594	0.751163073	-0.260158527	1.457808075	0.906875351
pal	b0741	-1.938250741	-2.430993985	0.901946424	-3.341866769	-1.675686512	1.24780859
panB	b0134	3.06047093	-4.696036912	4.148081136	2.00445387	1.488936025	1.496749116
panC	b0133	2.19019557	-5.238220629	3.14501091	2.857384166	1.307839503	1.517421768
panD	b0131	4.070996228	-4.36969068	2.77972492	2.174290133	1.482132163	2.212736353
panE	b0425	0.287166501	-2.824835848	0.967982727	2.734972695	2.37213672	0.861483069
panF	b3258	-0.632384108	-0.930515128	-0.335426561	-0.941413301	-0.422771695	-0.287314644
pbl	b2854	0.264761246	-0.730195562	-1.000126477	0.107400266	-0.56694066	-0.638066125
pbpC	b2519	-0.143819823	0.108234123	-0.383857631	-0.49388644	-0.249212818	-0.405108484
pbpG	b2134	0.714791886	-0.369357282	-0.604099967	-0.145698638	-0.135672723	-0.266933472
pck	b3403	1.110676772	0.543599063	1.122847034	1.263174775	0.133065993	0.37951121
pcm	b2743	-0.199852718	1.28885417	-1.542590446	-3.08861116	-0.488826664	-1.277491429
pcnB	b0143	-1.138347715	-2.06122201	-0.708111199	1.352119816	0.091830112	-0.885170104
pdhR	b0113	0.706195743	1.250055313	4.840054513	4.056739907	-0.683894284	-1.553564918
pdxA	b0052	2.180603461	1.079571517	0.035677753	2.739367785	0.37094874	1.14325361
pdxB	b2320	3.31890532	1.116163366	-0.248192249	3.496350359	2.158936447	-0.694571004
pdxJ	b2564	3.704222547	-0.067028691	-0.447665165	0.908381125	0.439696307	-0.493877869
pdxK	b2418	1.728126682	0.624435311	1.059190024	1.968826063	2.470058816	1.610116501
pdxY	b1636	1.60739615	-0.016633401	-0.832887258	0.362286084	0.477550255	0.039299934
pepA	b4260	0.026059621	-0.028353593	-0.043181334	-0.574270074	-0.011419765	1.004822316
pepB	b2523	0.046778789	-0.2538609	-0.915876633	-0.244303131	-0.592003563	-0.365213619
pepD	b0237	1.120578141	-0.767619689	-1.187507778	-0.1693796	-0.003930451	-0.953128811
pepE	b4021	-0.278595384	1.895079338	-0.492389063	0.582947823	1.501695135	0.382576925
pepN	b0932	-0.489565359	-0.275149108	0.504713795	-0.060238776	0.452851908	0.686718857
pepP	b2908	0.055242901	0.227572863	-0.393470314	-0.607749783	-0.703504308	-0.315145047
pepQ	b3847	0.480153627	1.240686541	1.16624178	-0.414675601	1.757712345	1.260797854
pepT	b1127	1.32695719	1.359594257	-0.11428719	1.401744989	0.086282709	-0.281409287
perR	b0254	2.655000762	1.80392325	1.158103554	0.473484892	0.585141641	0.497128423
pfkA	b3916	1.555547453	1.757619314	1.448977114	-1.030463936	0.518551507	0.459072386
pfkB	b1723	-0.54303197	-0.316452667	-0.810094518	-0.599732818	-0.245695959	-0.187147582
pflA	b0902	2.204925309	2.831364877	3.870070343	-3.616388548	0.590765157	0.733482809
pflB	b0903	0.964069217	1.566185787	3.91042807	-2.777329061	0.614702766	2.021673628
pflC	b3952	0.657915316	0.571123107	0.089375959	0.226882088	0.60556439	-0.211636672
pflD	b3951	-0.278720252	0.201427949	0.250635121	-0.382886472	0.380511044	-0.43908853
pfs	b0159	-2.310956632	-1.715480446	0.143451408	-1.56074412	-0.345530333	0.355351363
pgm	b0688	-1.931357278	-2.446417623	-2.680106281	-4.033911432	-3.559553331	0.36422368
pgpB	b1278	-2.177574972	-2.016824641	-4.716225536	-1.39742456	-3.321163298	-1.330189347
pheA	b2599	2.14311983	1.630010203	0.072645821	0.109305581	1.537526376	0.269309669
pheL	b2598	1.078994652	1.447000175	0.261185245	0.613740558	1.920854391	0.829275862
pheP	b0576	-0.230792038	-1.654190303	0.579580955	-0.946477049	-0.311329884	0.978916301
phnC	b4106	1.073827079	2.550924434	1.825509889	0.919166326	1.297735793	0.708942319
phnD	b4105	0.960915779	2.229039404	1.46860113	0.658208769	1.000249582	0.924466111
phnE	b4104	-0.213328144	-0.914011847	0.427142326	-0.384336815	0.734660932	0.313531326
phnF	b4102	0.330339158	-0.261826024	0.840033161	-0.109835703	0.215646658	0.928591992
phnG	b4101	1.306015894	-0.967030242	0.528844954	0.913865126	0.173107393	-0.021105757
phnH	b4100	0.276326362	0.735082193	0.618199997	0.657031426	-0.444622398	0.001946089
phnI	b4099	0.122230871	-0.305105397	-0.437398527	-0.159422242	-0.092594073	0.362922492
phnJ	b4098	-0.112468054	1.37989761	-0.932055209	0.334580208	0.037151787	-0.671307561
phnK	b4097	1.42931604	0.774583582	0.764656282	1.446820317	1.840035021	0.595386956
phnL	b4096	-1.042160855	-0.292524739	-0.386575446	-0.676582599	-0.808747369	-0.05582783
phnM	b4095	0.024945545	1.654736063	4.26E-04	-0.649684652	-0.134304622	0.098502126
phnN	b4094	0.647325546	0.611348713	0.448033577	-0.446974938	0.331463635	0.994291607
phnO	b4093	0.348931872	1.185440351	0.289503502	0.675222608	1.029854342	0.905620644
phnP	b4092	1.14843235	-0.291370371	-1.288203761	-1.212715324	-0.507078074	-0.932724014
phoB	b0399	-0.96544435	1.486137732	0.78822598	0.672325995	0.439190954	0.0294309
phoE	b0241	-1.151762548	-1.6545218	-0.525089688	-1.502362648	-1.028436029	-1.385436695
phoH	b1020	-0.558336202	1.561750977	-0.895246702	-0.142276613	-0.511029229	-1.006521391
phoP	b1130	-0.92909115	0.461548429	-0.157619108	-4.187310834	-0.336401883	0.240914102
phoQ	b1129	-1.652976014	-0.116823829	-1.434156372	-2.6835105	-0.169853075	-0.17777747
phoR	b0400	-0.587082293	-4.339267551	-0.347324307	-0.491911208	-0.562886134	-0.294070323
phoU	b3724	-0.592402509	-0.324806169	0.210168727	0.560829243	-0.680794039	0.037039129
php	b3379	0.733185618	1.182790769	0.976740846	0.873729937	1.254730701	0.778111403
phr	b0708	0.152971647	0.050242019	-0.349378629	0.813715796	0.96132873	0.144844586
pin	b0536	-0.37348782	1.706345709	-0.532984731	-0.266298346	-0.188264033	-0.839898873
pinH	b2648	0.669854252	1.160302298	-0.053450243	-0.292080756	0.341375523	0.334366745
pinQ	b1545	-0.644180054	-0.465690748	-0.197879281	0.336523683	-0.886743999	0.189910746
pioO	b3322	-0.075458672	0.124922026	1.094403738	-0.56111916	0.748474437	0.283634714
pitA	b3493	1.008338015	0.232149281	0.814534769	1.735539229	2.261140579	1.23671295
pitB	b2987	0.516909918	-0.239730607	0.314061112	1.193105524	-0.633157855	0.038469863
pldA	b3821	-0.194857947	0.38584724	0.527022265	0.090091844	0.863153465	1.06926024
pldB	b3825	-0.248461012	1.091726903	0.506507909	0.212735796	-0.367846127	-0.283490789
plsB	b4041	-0.874763074	-0.722696064	3.609984959	-1.70339123	-0.793859627	0.733052985
plsX	b1090	0.113583992	0.312846798	0.365782397	0.114092639	0.820338488	-0.515807129
pmbA	b4235	0.915302955	0.283880392	0.270416467	-0.712672671	-0.133309494	0.489741837
pmrD	b2259	-0.060125102	-0.403526799	-0.980524347	-1.858789128	0.354161951	-1.403179311
pncA	b1768	0.386929086	0.985891695	0.402930844	0.626079791	0.937804157	1.406103624
pncB	b0931	0.126584677	-1.404338245	0.626548749	0.288502287	0.695551233	0.089262888
pnp	b3164	1.696380162	-2.193833168	3.114433956	0.073750412	-1.075041221	0.219841619
pntA	b1603	0.124227731	1.661173683	0.616579447	1.498370569	-0.550028639	-0.207582461
pntB	b1602	-0.502585132	-0.692394171	0.41860568	-0.392360555	-0.684880166	-0.035888334
pnuC	b0751	0.408772998	-1.971790425	-1.061995406	-0.2186287	0.036090342	0.601011689
polB	b0060	1.119935329	-1.091377228	-0.918497507	-0.55681349	-0.902921636	0.434290736
potA	b1126	-1.211021959	1.493875717	-2.59910585	-1.01164784	-1.011607371	-0.850172652
potB	b1125	0.063713764	2.593940024	-1.401502172	0.327831254	0.721281684	-0.522239456
potC	b1124	0.301579808	0.692632312	0.751993252	1.676963429	0.991831125	0.445392813
potD	b1123	1.453944491	2.641783958	0.906313259	0.684043181	0.363934539	0.923158131
potE	b0692	0.598489753	0.371524289	-0.390328509	1.70618306	1.053234284	-0.043387916
potF	b0854	0.950294311	-0.515015624	0.452661365	0.366509222	0.418342274	0.602983589
potG	b0855	2.391892349	-0.95247819	0.898595377	0.898406285	0.164938477	1.193432647
potH	b0856	0.130712013	-0.838581956	1.57830878	-0.189882986	0.511544041	0.69375487
potI	b0857	1.516865964	-0.016447723	2.201671521	1.410670116	0.306368039	2.187817864
poxA	b4155	-3.108078847	-1.673219266	-0.287026474	2.840981379	0.776880491	-0.44686034
poxB	b0871	0.229068156	0.174559971	-1.678190895	-0.68207426	0.135095766	-0.119606598
ppc	b3956	2.843053328	0.351455644	1.583862786	1.299276688	2.469404802	1.112610229
ppdA	b2826	-0.11996145	-1.357546227	0.531322071	0.116347569	0.381495812	0.253587262
ppdB	b2825	-0.917167178	-0.725177372	-0.555243054	0.130819165	0.089631636	0.02543995
ppdC	b2823	-0.319317867	-0.937399516	-0.049682228	-0.248428921	-0.739866206	0.226061447
ppdD	b0108	1.984652394	0.330347784	-0.700527868	0.681509564	0.108084182	-0.115505874
pphA	b1838	-0.032976911	0.68125437	0.367241175	0.209291984	1.199431606	1.236406367
pphB	b2734	0.065046279	-0.355645818	0.97899157	-0.856257242	0.676618309	0.806781323
ppiA	b3363	-0.50850709	0.190118075	0.042642088	-0.266836833	-0.046080735	0.435818768
ppiB	b0525	-0.105922546	-0.203449458	0.647973774	0.596605695	0.853499241	0.022781357
ppiD	b0441	-1.431402018	-1.973506294	-1.521907212	-2.905161568	-1.66775099	-1.600598508
ppk	b2501	0.346778117	-1.363547627	2.297245019	1.343837624	-0.531323916	-0.046171936
pppA	b2972	-0.700468497	1.479025805	-1.268633894	-0.320923759	-1.187479601	-1.571555337
pps	b1702	0.968192598	-1.423753214	-0.770853802	-0.358331676	-0.140890735	-0.317875737
ppx	b2502	-0.181963589	1.303282724	0.021769197	1.179698587	1.637722107	-0.395965869
pqiA	b0950	-0.271730665	-0.845010702	0.586817108	-1.440786479	-0.297342059	0.671099919
pqiB	b0951	-0.530177542	-1.564264405	-0.237657438	-2.217176021	-0.884745186	-0.340644208
pqqL	b1494	1.16140436	1.747351202	1.103067713	1.45694068	0.62506476	1.295649432
prc	b1830	-9.20735505	-3.224444323	-5.635772348	-4.059455145	-8.651616703	-1.639935986
prfC	b4375	0.258717685	-0.591788063	0.678028641	-0.450521384	-0.707745008	-0.874000052
prfH	b0236	1.567194977	-0.393487266	-0.209886845	-1.025948699	0.12574611	-0.579473555
priA	b3935	-1.766476299	-4.859558387	2.469402713	-1.954656535	0.301436508	-0.167761336
priC	b0467	-0.347113816	-1.898711227	-0.170463571	-1.484510864	-1.375779329	-0.824320261
prkB	b3355	-0.745996986	-1.31008559	-0.850461794	-2.366849468	-0.227652517	-0.405610365
prlC	b3498	0.542103041	0.030348251	0.434677766	0.195804019	0.667282432	0.518933081
prmB	b2330	1.769469093	1.602950255	-0.491550563	0.532745688	1.53071974	0.830857256
proA	b0243	1.388089927	0.493417361	-1.157465004	-0.592505267	0.180516167	-0.695028815
proB	b0242	1.563603612	1.069366732	-0.850428657	-1.556053954	-0.044086072	-0.012898768
proC	b0386	0.609751813	-0.362854563	0.543083103	-1.138654619	0.213705408	0.246378531
proP	b4111	0.802518243	0.973578153	1.484524028	-0.666187781	1.156079796	0.917761247
proQ	b1831	-4.213890869	-0.364809928	-2.521191384	-1.149825279	-3.793334451	-1.679262675
proV	b2677	0.044890555	0.325914236	-0.185023063	1.098440516	0.9512354	1.153600222
proW	b2678	0.304627469	0.660562678	-0.082688003	-0.042787521	0.584022841	0.130300032
proX	b2679	-0.550979555	0.523393938	-0.624844127	-0.194109747	-0.960216524	-0.886460613
proY	b0402	0.895510159	0.823358757	-0.214029873	-0.102496252	0.008795	-0.319948665
prpB	b0331	1.953537662	3.361719123	-0.731642617	0.533973069	-0.153052792	-0.158351269
prpC	b0333	1.274072605	0.548168268	-1.262061645	-0.062064123	-0.390777812	-0.397682958
prpD	b0334	1.764297358	3.201320031	0.911292388	1.188430871	1.172056878	-0.074182203
prpE	b0335	3.610668201	2.14372861	0.559395524	1.416568562	0.531694951	0.42751205
prpR	b0330	0.839062634	0.135092351	-0.066705871	0.483530322	-0.364568689	0.236374808
psiF	b0384	-1.056186711	0.283726705	-0.293241925	-0.01901895	-1.029470967	0.780369887
pspA	b1304	-0.865899164	-0.766486876	-0.120233487	-1.101748708	-3.050302468	0.886630901
pspB	b1305	-0.90806978	0.526951753	0.19952272	-0.118643227	-1.30877117	0.700924917
pspC	b1306	-0.827854109	0.275143542	0.544489332	0.008700899	-1.430244847	0.216247909
pspD	b1307	-0.790498111	-0.144153759	0.228466437	-0.116758795	-0.657518781	-0.089247948
pspE	b1308	0.650488496	1.741415731	0.381363194	2.139566896	1.326619224	1.830706088
pspF	b1303	-1.545952669	0.661815995	-0.285004629	0.234623484	-0.585972645	-0.624386546
pstA	b3726	-0.549001121	-5.822546179	0.821506007	-1.807574917	-1.0474806	-0.048820587
pstB	b3725	-0.724764555	-1.791008033	0.233762536	-2.676868536	-1.145388393	-0.152057864
pstS	b3728	0.19231725	-6.445590926	0.847007052	-1.248131594	-1.850570441	-0.977469855
pta	b2297	1.266287401	9.521379129	2.848741692	-9.604449562	-0.637024541	0.420390253
ptr	b2821	0.684736595	0.453215658	-0.26040171	0.192409599	0.569266409	0.577258467
ptsA	b3947	0.344033361	-1.588517699	0.864289472	0.016125013	-0.915220036	1.402730753
ptsG	b1101	1.983665191	2.586259274	2.327040664	-3.409503124	-0.178600067	0.918320371
ptsI	b2416	1.638042472	2.18094268	1.651644691	0.004933275	0.152702893	0.088864491
ptsN	b3204	1.329756865	1.911597192	-2.42391508	1.569272071	0.143840266	-1.365981812
ptsP	b2829	-1.341502754	-4.164363506	4.317346396	1.354303985	-0.084409881	0.272227197
purA	b4177	0.613323042	2.352157227	1.226200375	1.67822126	0.850742435	1.897280061
purB	b1131	1.366206908	1.836004977	2.96801763	-0.233144911	1.695282584	0.673454426
purC	b2476	0.378299718	1.949014604	1.900687985	-0.153988246	0.534503884	0.192660537
purD	b4005	2.563567811	0.598208836	0.649616509	3.831097899	2.241708081	0.534177652
purE	b0523	2.411902499	0.223445202	0.691764506	0.122330768	0.247390356	-1.262756447
purF	b2312	0.425596213	0.826669686	-0.435091593	0.077990247	1.126057518	0.592077533
purH	b4006	2.493853232	1.649450789	1.553683694	3.380634704	1.278403096	0.254720574
purK	b0522	1.905215216	1.111009106	2.227928013	1.678515432	1.444751905	0.129471531
purL	b2557	0.014683077	0.608587193	0.09345952	NA	-0.789932904	-0.148290547
purM	b2499	0.289457572	0.609542136	1.713097481	4.259864345	2.140438616	0.343079835
purN	b2500	0.76471193	1.494247293	0.866317884	0.211211912	-0.349302659	0.422219825
purR	b1658	1.362090345	1.024096417	-0.020322699	0.722941067	0.517631204	-0.259119782
purT	b1849	-2.625352222	0.083846076	6.735286064	-1.173957198	-0.714723278	0.578018807
purU	b1232	1.149451512	1.640868111	1.405811413	1.982499886	2.094156304	1.058006456
puuA	b1297	0.020388802	1.21531858	0.210091749	0.332958937	1.044333027	0.390990488
puuB	b1301	-0.37335051	0.879969779	1.115844836	-0.522048942	1.074777971	2.074430028
puuC	b1300	0.171317464	-0.178199745	0.731489983	-0.050592452	0.219573933	0.240266631
puuD	b1298	0.456295022	0.902870128	0.358027034	-0.27227463	0.269050276	1.245696409
puuE	b1302	1.554814495	-0.288695492	1.131080974	1.847642799	1.465813247	0.933994484
puuP	b1296	1.225438451	0.257566422	0.818377115	-0.14337772	0.917413144	-0.219166162
puuR	b1299	0.873938961	1.488882632	1.360867388	1.500226438	1.003197355	1.150282693
pykA	b1854	-0.091264126	-2.014719517	-0.334580197	-1.922825178	-0.348893272	-0.383092587
pykF	b1676	0.317951415	-0.513530142	-1.842373808	-0.377125613	-2.10336988	-1.259070914
pyrB	b4245	-1.05780815	0.733090815	1.374132481	0.077543737	0.21655871	-0.059328571
pyrC	b1062	2.433942883	1.696328733	1.374746706	1.913109305	-0.704821274	0.134031155
pyrD	b0945	0.82400648	1.487625973	1.404397995	-0.219410963	-0.02705198	0.40199294
pyrF	b1281	1.149843927	2.049156035	0.04678072	2.522757892	-0.120720676	-0.507041703
pyrI	b4244	0.161910757	1.072961074	3.335434771	-1.172273327	-0.139097563	0.127756361
pyrL	b4246	-0.170898733	-1.383706134	0.49147844	-0.606652719	-0.591517864	0.234059558
qor	b4051	-0.441007282	-0.505709043	-0.829998731	-1.043693338	-1.100112115	-0.944946986
qseB	b3025	-0.632204181	-0.019003331	-0.723145335	-0.797102808	-0.509330892	-1.324808795
qseC	b3026	-1.019885925	-0.73092113	1.050096106	-5.19717879	0.426264152	-0.560823126
queA	b0405	0.080310659	3.728404454	1.836444903	-0.865526789	-0.405328461	-0.506947544
racC	b1351	1.291409575	1.804751866	1.210740258	-0.094883973	1.244746915	1.996927723
radA	b4389	-1.422381141	-0.809417637	-1.685651812	-1.539967858	-1.400687968	0.082146284
rarA	b0892	-0.824665048	-0.043318819	0.116760436	0.157093092	0.179127749	-0.184108748
rarD	b3819	-0.430544541	-2.99580199	-3.221856784	-4.489911329	-1.171465577	-3.040604891
rbbA	b3486	0.360529702	-0.246875463	0.031224766	0.041051888	-0.463459687	0.04987403
rbfA	b3167	-0.709937502	-2.595776682	1.569357771	-0.51899291	-0.895635142	-1.112091265
rbn	b2268	-0.371931576	-0.114905521	0.131862579	0.423602207	-0.522144114	0.553313644
rbsA	b3749	2.125347484	-1.486526856	0.47430437	2.024816365	-0.111355412	-0.42982842
rbsB	b3751	0.990015986	-1.458438567	-0.391524202	1.00894469	0.965437892	-0.188568344
rbsC	b3750	1.243510119	-2.115237138	-0.270466877	1.362959412	0.29895865	-0.531005258
rbsD	b3748	0.104400505	-0.299103178	-0.243129655	-0.364868837	0.206323572	-1.040065834
rbsK	b3752	-0.096050068	0.16284829	-0.289361736	-2.229846358	-0.606864489	0.250925005
rbsR	b3753	-1.214189605	0.361101601	0.821666386	-1.882453065	-1.270243824	0.405617532
rcsA	b1951	-0.722369339	-0.583390976	-0.690587339	-3.995626613	-1.463641052	-0.302658856
rcsD	b2216	1.001284942	0.527683536	1.077364679	0.854186082	0.729865967	-0.114381565
rcsF	b0196	1.659598176	-2.901046739	-0.073910263	-2.501490288	-0.517179264	-0.518223294
rdgC	b0393	2.521758542	2.020446187	1.48796819	0.440896991	0.22888146	-0.936507341
recA	b2699	-0.751770445	-0.976068409	-13.74759385	-2.171838293	-0.84322095	-0.694089919
recB	b2820	-0.676308006	-0.238467793	-2.706339948	1.284996231	0.394893737	0.436051298
recC	b2822	-0.211432651	-0.823994039	-2.914932742	0.817183331	0.227484519	0.536891618
recD	b2819	-0.502999828	-0.959510935	-0.318761468	-0.340833842	0.017781999	-0.816020641
recE	b1350	-0.081135696	-1.056536223	-0.490936059	-2.117320964	-0.678862353	-0.620507879
recF	b3700	-1.266510365	-0.27347354	-0.713407063	-1.244380927	0.699317587	-0.553756264
recG	b3652	0.297887912	-0.964572508	-2.171470697	0.803518933	0.366947321	0.27980984
recJ	b2892	1.750259785	0.455853118	1.202128587	1.629074687	1.920569431	0.966155762
recN	b2616	0.670643984	1.017925446	1.526162304	0.946260442	0.762857132	0.818772306
recO	b2565	-0.498651741	-1.182243525	0.297860414	-1.433099311	0.463255453	0.768115291
recQ	b3822	0.849344584	-0.683515027	1.209308792	1.093757029	0.4968373	0.353915904
recR	b0472	-0.790399364	-1.630256771	-0.705506025	-0.813006198	-1.119552927	-0.432489814
recT	b1349	0.669521142	1.382572269	-0.318203345	-0.779764407	1.473107699	0.989445982
recX	b2698	0.439776195	0.047124994	-0.894600957	-2.375568959	-0.629105509	-0.117600353
relA	b2784	3.346513517	-2.419962947	0.554845247	2.886388423	-2.461186417	-2.207326076
relE	b1563	0.613192348	0.431504014	-0.208150573	1.017367128	0.125139836	0.663462855
rem	b1561	0.929080709	0.328600071	-0.07507507	0.044125126	0.336422219	0.561856954
renD	b0542	0.432110982	0.225112753	1.043971803	-0.341027229	-0.064462643	0.592649442
rep	b3778	-0.900029553	-0.24634562	1.55268271	1.554736204	-0.657735329	0.388798928
rfaB	b3628	-1.238218044	-1.092806406	0.171340525	-2.153288383	0.375591556	0.894153687
rfaC	b3621	-1.265155271	-2.559884992	-1.882054537	-2.8933771	-2.182466472	-0.154262845
rfaD	b3619	-0.489771393	-2.347997051	-0.934871817	-0.880598171	-1.100954505	-0.619550451
rfaE	b3052	-1.288535789	-1.83078666	-1.470518051	-1.871883145	-1.615946869	0.271471137
rfaF	b3620	-0.608389033	-3.956019811	-2.001406468	-1.022501608	-2.654607607	-0.246002209
rfaG	b3631	-3.738321013	-6.244479085	-3.190087441	-7.451527918	-4.561696549	1.270305666
rfaH	b3842	-2.714068686	-5.930529724	-3.075346326	-6.429010345	-3.27523598	1.405415712
rfaI	b3627	-2.944492309	0.420783755	-2.628889388	-4.792130049	-1.373042843	1.518422822
rfaJ	b3626	-2.792370921	-2.056867715	-1.746031638	-1.644309547	-3.12069661	-2.271010907
rfaK	b3623	0.293981605	0.103984258	1.453391983	-0.674478229	0.184479705	1.323658613
rfaL	b3622	0.484480907	0.469934934	0.599729519	2.001711921	0.24146455	1.204206027
rfaQ	b3632	-4.005679141	-4.968036753	-2.423292546	-4.900990922	-0.953194272	-0.461663144
rfaS	b3629	1.020075443	-0.486398711	0.016890125	-0.269802311	-0.20254164	0.788679727
rfaY	b3625	-0.41306188	-1.381693616	-0.965983202	-4.509647541	-0.263111193	-0.160521648
rfaZ	b3624	0.522341454	-2.247974299	-1.047652828	-2.999709076	-1.193899268	-0.373482071
rfbA	b2039	0.424486157	-1.503072229	-0.820629925	-0.433812903	0.54779611	-0.423511753
rfbB	b2041	0.519718067	0.448565233	-0.776214128	0.32961843	-0.637053968	-0.199619944
rfbC	b2038	-0.207437457	0.824930529	-0.67424372	0.747721882	-0.97772104	0.547509684
rfbD	b2040	0.768850933	1.022355764	0.724654963	0.130827961	0.407050715	1.058449595
rfbX	b2037	0.505320323	0.541665189	0.198019543	0.274633481	0.569060375	0.985687329
rfe	b3784	-1.12002549	0.353875233	0.761913771	-4.38721116	-2.042111592	2.401967476
rffA	b3791	-0.556924345	0.673548117	0.820403663	-4.42749272	-0.58593502	1.225324439
rffC	b3790	-2.299931624	1.780555636	-1.300665812	-5.028992876	-0.370464899	0.126512589
rffD	b3787	-1.158451822	-0.038898048	-1.012239869	-1.186935329	-0.697343305	0.828251827
rffE	b3786	-1.34818811	0.615606852	-1.515426104	-1.887749505	-1.45960175	0.190414254
rffG	b3788	0.392170802	1.526536671	0.017375839	-0.037196848	0.429333178	0.078978699
rffH	b3789	-0.842568401	-0.00751817	-0.19363583	-1.645059387	-0.665256703	0.122565629
rffM	b3794	-1.339256248	0.673662051	0.71074793	-0.024402076	-1.222571807	0.52257073
rffT	b4481	-1.920871246	1.198341223	-1.560169164	-1.746748563	-1.016998229	-0.388441431
rhaA	b3903	-0.463354808	0.707088191	1.229866892	1.988880212	0.812465383	-0.226149464
rhaB	b3904	-0.557322307	0.284872248	0.043070779	0.697289003	1.348229722	0.777533163
rhaD	b3902	0.431826966	1.733153886	1.427887617	1.701205741	1.269637206	1.218694824
rhaR	b3906	2.033271274	0.207498471	0.244592585	0.215730965	0.278455017	1.068218719
rhaS	b3905	1.484074708	-0.022361031	0.399102636	0.082770677	-0.152127733	1.023765508
rhaT	b3907	0.212233057	0.420321946	0.723330515	-0.339497338	0.531394844	0.279908445
rhlE	b0797	0.83991626	0.966455787	-0.665345658	-0.070597177	0.254989017	-0.487033366
rhoL	b3782	-1.389569936	-0.226538782	-0.006956173	-0.002081829	-1.401626847	-1.518605542
rhsD	b0497	1.807665276	1.222185932	0.220783291	2.337890436	0.461704888	0.090883236
rhsE	b1456	-0.521006652	0.590741227	1.188896598	0.514149131	-0.209013378	0.650694704
rhtA	b0813	0.854435088	2.004313387	0.06530086	1.273931902	0.911906061	0.230096561
rhtB	b3824	0.608090248	-0.554510629	1.086425212	0.30770767	0.476827864	1.221501959
rhtC	b3823	0.088070419	-0.127403092	0.775833169	0.454716598	0.617005164	0.569656765
rihA	b0651	1.267639559	2.704417253	-0.157625404	0.106049045	-0.602824344	-0.867707867
rihB	b2162	-1.561474089	-1.594722357	-2.18927935	-1.944796103	-1.175651625	-2.367860582
rihC	b0030	1.0140276	1.115205154	0.544748418	1.056856193	2.239081918	1.192280159
rimI	b4373	-1.05068775	-1.30147777	0.260897236	-0.40140329	-1.121930287	0.348184304
rimJ	b1066	-1.05917894	-0.044257832	-0.935844009	1.503738012	0.502010171	0.957812508
rimK	b0852	-1.241522379	-1.512755088	-1.165016141	0.486779457	-1.364555117	-1.149946185
rimL	b1427	1.020373923	4.855207389	1.415748235	2.467314322	0.445687829	0.814252038
rimM	b2608	-1.036514796	-2.546970516	-0.774072506	-1.822966457	-1.397543951	-0.422523942
rlmB	b4180	0.287593117	0.404495419	0.272715768	0.323416198	0.45913738	0.796530384
rlpA	b0633	0.125502046	-0.975572592	0.243168348	0.429360531	-0.197898861	0.076624801
rluA	b0058	-0.324965549	-2.290367035	0.066921713	-1.730475566	0.202184169	-0.483032665
rluB	b1269	-0.816523853	-2.034479589	-1.912991701	-3.327791322	-0.927262624	-0.665130498
rluC	b1086	-0.278554233	0.489714513	-0.570894468	-1.642501011	-0.951107097	-0.40451714
rluD	b2594	-1.644341773	-2.801563575	4.728908086	1.206132845	-0.027747684	0.997984407
rmf	b0953	-0.242852468	-1.800727307	1.845362858	-0.27359041	0.543982005	0.891254087
rmuC	b3832	-0.202976704	1.545903915	-0.124510951	-0.211777346	0.002719251	0.554708471
rna	b0611	1.900381143	0.097089758	-0.717435273	0.845222069	-0.859154127	0.458753291
rnb	b1286	-0.350397249	0.375133547	0.664722608	2.423335514	-0.007612263	-1.742479285
rnc	b2567	0.03207619	2.815501446	1.075338593	5.088634761	-0.20611874	1.179701578
rnd	b1804	0.618780344	1.003560098	1.661444189	-0.7737323	-0.482002115	-1.155388163
rng	b3247	0.162121272	-2.228470762	-0.998209032	-0.83351959	0.886556855	1.499610925
rnhA	b0214	0.723682947	0.001507609	0.25703186	1.406353436	0.604680377	0.716050467
rnhB	b0183	1.442897968	1.010625957	0.082120084	-0.729486581	0.037998403	0.083715865
rnk	b0610	1.02923544	0.382865239	0.148997916	0.920789445	0.208314974	0.607779629
rnr	b4179	1.016735846	-2.738892478	1.698304134	2.365799245	1.160135311	0.085704826
rnt	b1652	-0.820997028	0.74376407	-1.40514006	1.838279128	0.185756133	0.570429256
rob	b4396	-1.005995621	-1.228177616	-0.388222639	-0.089060635	-0.929569617	0.127417368
rof	b0189	1.0220023	-0.490387709	1.171717969	-1.669629214	0.92326718	0.261827857
rpe	b3386	-1.204844728	-1.785935863	2.144019991	2.581139057	-0.671043223	-0.454666248
rph	b3643	1.14007567	-0.81669125	0.306025276	-0.291425777	0.664655793	0.646861101
rpiA	b2914	-0.30472221	-1.222104195	-0.719142375	0.892183072	1.221300715	0.38476502
rpiB	b4090	-0.876728829	0.485210711	-0.919649404	-0.371175234	-0.400400078	-0.208337128
rpiR	b4089	-0.945058097	0.400228605	-0.979351515	-0.062937997	-0.472765386	-0.573052169
rplI	b4203	1.426605018	-3.028717069	3.432567355	1.379884876	1.043338361	2.719628678
rplU	b3186	-1.827615352	-1.210452385	4.079497231	0.65047669	-0.952123192	-0.923355593
rpmB	b3637	-1.167886288	-1.347226449	5.196014907	-1.32572223	0.324703462	1.719744575
rpmE	b3936	-1.288467067	-2.597393953	0.238255237	-0.099351407	0.010630885	-0.407332218
rpmF	b1089	-3.026327835	-3.609164249	0.647815193	-2.760525853	-2.885057222	-0.355274061
rpmH	b3703	0.988402813	-3.070166314	3.536631539	-1.048340221	1.53664428	0.710492894
rpmI	b1717	-1.086528758	-2.486025305	2.217444511	0.180801381	0.88836642	0.703870701
rpmJ	b3299	-3.304119802	-2.191666044	-0.264701741	-7.539566708	-0.87790564	-0.077940624
rpoD	b3067	0.188227855	0.433941333	2.646961261	0.540201689	-1.009796502	-0.183366095
rpoS	b2741	-2.952797543	-2.651978113	1.249965194	-1.867812665	-3.870072814	-0.05777809
rpoZ	b3649	0.439982691	-2.732720355	7.230887236	0.94791556	-0.641239035	-0.132008099
rpsO	b3165	-0.301505861	0.461408107	3.956808722	0.991867482	-0.016478684	-0.652416797
rpsT	b0023	0.328337298	-2.349548528	2.059298169	-0.800800075	-0.639824769	1.159959401
rpsU	b3065	-0.436415624	0.521927724	3.611949436	2.088356511	0.591521973	-0.189422394
rraA	b3929	-0.142693549	1.13740334	-1.157558145	-3.379682394	-0.915459777	-1.21429387
rrmA	b1822	0.484270022	-0.693917743	0.178263241	1.02056212	-0.567945649	0.504767837
rsd	b3995	0.423707108	1.574366898	-0.285303229	0.834193918	-0.074526077	-0.105035823
rseB	b2571	-0.683897794	-1.529724877	-0.392838516	-3.542758767	-0.582937516	-1.329771563
rseC	b2570	0.182241262	-0.084285511	-0.23140664	-1.531757422	-0.194985917	0.144572531
rsmB	b3289	-0.719098223	-1.275630895	-1.024674476	-1.577459944	-0.494857293	0.263631798
rsmC	b4371	0.258775548	-2.15442434	2.376845095	0.049242985	0.979337486	0.375834528
rspA	b1581	1.403190178	0.202006941	0.847813949	1.524407997	0.587508643	0.548535158
rspB	b1580	0.742780276	0.704541292	1.284214313	1.297200236	-0.108117899	-0.072944232
rssA	b1234	-0.919144996	-0.872204359	0.225238565	0.566983623	-0.572551011	-0.300091316
rssB	b1235	0.425934727	-2.767734012	0.739015523	-2.863158547	-0.644075272	1.339907926
rstA	b1608	0.290682784	0.169670995	-0.760624944	-0.674156334	-1.502013633	-1.598599063
rstB	b1609	0.148825243	1.411401724	0.116757133	-1.721746511	0.252067411	-0.072026736
rsuA	b2183	1.662836914	1.221797983	-0.793628169	1.014441748	0.491152745	0.750454769
rsxA	b1627	-0.198865853	0.713020886	0.14742738	-1.673923852	-0.538164049	-0.222321551
rsxB	b1628	-0.337768753	0.935393887	-0.342454959	-1.434654904	-0.365614144	-0.15265337
rsxC	b1629	-0.392275883	-0.274341474	0.179869908	-1.58984532	-0.771125305	-0.44858401
rsxD	b1630	0.22914127	0.559554119	-0.553392753	-0.728817702	-0.494838716	-1.135804403
rsxE	b1632	-0.707341361	0.402068618	-0.551246822	-2.321914332	-1.092772931	-1.127253088
rsxG	b1631	-0.604711681	-0.130954083	-1.035245354	-0.142991134	-0.056219988	-1.062963971
rtcA	b4475	-0.927402492	-0.923981341	-0.289166679	-0.677272207	-0.420674332	-0.109075271
rtcB	b3421	-0.07588952	1.079924131	-0.043796068	1.325029758	0.133494602	0.017550157
rtcR	b3422	0.609175159	-1.062032508	0.858509414	-0.893466025	-0.61802754	0.748711669
rtn	b2176	0.492770655	1.405249803	-0.110396455	0.407533488	0.621787245	0.197556177
rumA	b2785	-1.346006597	6.078589134	-3.286678434	0.650217185	-1.254311251	-0.881895542
rumB	b0859	0.907453088	-2.048306778	0.385937712	-0.838514515	0.509387097	-0.466065816
rusA	b0550	0.212139565	0.629321575	0.725070101	0.648800718	-1.315157553	-0.392988759
ruvA	b1861	-2.474194463	-1.066591682	-8.899410987	-0.860401137	-2.390894253	-0.721812592
ruvB	b1860	-1.718348676	-1.749303353	-5.706613691	-1.614249181	-1.151477562	0.054802708
ruvC	b1863	-1.705815723	-0.575628072	-5.27711451	-0.664655567	-0.778241595	0.349969315
rzoD	b4510	-0.981505884	-1.563597118	0.129059493	-0.454053618	0.06146801	0.467244767
rzpD	b0556	-0.333029117	-0.677332063	-0.071231179	-0.01343764	-0.793157556	-0.243499204
sanA	b2144	-0.199435951	-2.069958153	-0.806621578	-3.079990837	0.443656259	0.350836987
sapA	b1294	-0.492156098	-1.036439494	-0.348660542	-3.343694894	-1.078328417	-0.015937895
sapB	b1293	-0.434896275	0.330119842	-0.081102566	1.240091978	1.283554946	0.416037657
sapC	b1292	-1.063242536	0.57067381	-0.42726849	-0.217964254	0.261833767	-0.332545014
sapD	b1291	-1.847461107	-0.048375848	-1.171055038	3.708893454	0.196028416	-0.438353854
sapF	b1290	-1.421447973	0.934906275	-1.13839691	3.531742238	0.797146276	-0.343404373
sbcB	b2011	1.037136584	1.202578749	-1.148417231	0.668603519	0.613930661	0.109643225
sbcC	b0397	-0.063718107	-0.327707373	-1.46553576	-0.386467143	0.184680553	-0.63438951
sbcD	b0398	-0.058093351	0.922892346	0.190972731	0.204373729	-0.042620719	0.085351811
sbmA	b0377	-0.460335739	-0.785520698	-0.888045904	-1.054260828	-1.816123917	-0.623046827
sbmC	b2009	0.952738932	1.177209713	0.318687197	0.696350587	0.689961975	0.204957712
sbp	b3917	3.682626756	2.099205295	-5.593293357	1.104792665	1.934850905	0.29708731
sdaA	b1814	0.681477369	1.452086648	-0.663794186	0.386753075	-0.351271944	-0.535405823
sdaB	b2797	0.51495387	-0.053584325	0.931030978	0.915044172	1.64228782	1.07341281
sdaC	b2796	-0.70205669	2.456501455	-0.362160694	-0.580567166	-0.846820946	-0.017737764
sdhB	b0724	-1.424603885	-7.784973649	1.386391738	-1.85459812	-0.133342808	0.669850195
sdhC	b0721	-0.171722008	-3.285945557	2.466979327	1.210940086	0.26085806	0.323717563
sdhD	b0722	-1.242071297	-2.977901242	2.386709944	-1.52331531	-0.986428287	-0.825887976
sdiA	b1916	2.526848024	1.942701478	1.440072272	0.046819759	0.583506513	0.70122931
secB	b3609	-1.62805708	-3.139398598	1.352958179	-6.320694797	-0.16409111	0.359984371
secD	b0408	-1.264174359	-1.170135326	3.819948431	-1.626860773	-0.238155162	0.569753474
secF	b0409	-0.938846289	-0.742205748	1.828405709	-0.876831516	-0.989725415	3.0658165
selA	b3591	-0.633543556	1.720372829	0.049390385	1.205519018	0.587964935	-0.719094693
selB	b3590	-0.026246503	-0.153950268	-0.220742348	1.605204348	0.509154466	-0.810519025
selD	b1764	1.234825121	1.609825643	0.066708933	0.814055872	1.241285788	1.041645512
seqA	b0687	-0.775455905	-4.251503287	-0.724217222	0.153560267	-0.53205142	0.195700573
serA	b2913	1.211567198	1.259845173	0.175640171	0.146095664	-0.577944249	-0.357747656
serB	b4388	1.658684492	1.862169429	0.613989187	0.853061324	-0.533859587	0.150774712
serC	b0907	2.242289908	1.485142197	0.180411794	0.185804038	-0.996877353	-0.569233583
setA	b0070	0.871638599	-1.265546083	-0.327347676	-1.989382113	0.883108135	-0.040874369
setB	b2170	1.935903798	0.299365499	-0.255364487	0.288538101	1.007719092	-0.181367023
setC	b3659	-0.277235822	-2.625151655	-0.061401371	-2.400490471	-0.19956269	-0.22687403
sfcA	b1479	1.376336509	2.602895005	2.355160558	1.342434872	1.262788894	1.738152267
sfmA	b0530	-1.048785753	-1.73824527	0.252814196	-0.139328255	-0.18748832	-1.02086006
sfmC	b0531	-0.111207705	0.211229123	0.179747141	0.725373094	1.341898636	0.281000759
sfmF	b0534	1.403811662	-0.709393019	0.91718744	1.640228892	0.736687561	1.001104693
sfmH	b0533	2.622529371	2.127470608	1.384441504	2.079340806	1.278797994	1.808503395
sfsB	b3188	0.509153847	-0.575986903	-0.423014328	-1.050179136	0.071217941	-0.413424939
sgbE	b3583	0.996141068	0.654199458	1.142171601	0.822461769	0.849794408	0.27508973
sgbH	b3581	0.360277569	0.056386858	1.328105249	0.379640496	1.62389023	0.972792678
sgbU	b3582	0.092280562	-0.725041186	0.052705305	-0.050719424	0.418567074	-0.205195021
sgcB	b4565	1.140130229	0.870850189	-0.044694885	-0.743315261	0.913693749	-0.297727684
sgcC	b4304	-1.089353765	-0.573219345	-0.455835252	-0.585482139	-0.456455016	-0.120042335
sgcE	b4301	-0.353168439	0.198227314	-0.299641133	-0.109431191	1.133398336	-0.383977068
sgcQ	b4303	-0.098238425	-0.572416077	-0.715891567	0.277677369	-0.246992107	0.446579926
sgcR	b4300	0.303220697	0.612739803	1.269847983	1.18071728	1.043400614	0.914327307
sgcX	b4305	-0.42226424	-0.385696233	-0.201901367	-1.190288124	0.047959645	-0.258994862
sgrR	b0069	-0.380778624	-0.582203297	0.908118147	0.069988012	0.460230207	0.034174852
shiA	b1981	-0.98290147	-0.233833049	-0.353564052	0.36188515	0.067736989	-0.517175742
sieB	b1353	0.526582049	2.70957581	-0.960767832	0.250590519	-0.412835437	0.531807889
sixA	b2340	3.894148679	3.148712752	-0.982978631	4.313199233	1.449626835	0.358152208
slp	b3506	0.955639806	1.688436993	0.669396536	0.908665617	0.588836199	1.25574012
slt	b4392	-1.003998989	-1.266462678	0.160824492	-0.488956754	-0.841329708	0.870051451
slyA	b1642	0.470007353	2.921616991	-0.754392779	-0.199454347	1.046011215	0.336091522
slyB	b1641	-0.770042968	0.18547638	-0.570729497	-3.60309896	-0.021572967	-0.052266581
slyD	b3349	-0.680487015	-0.867196171	-1.06019738	-1.544605102	1.935668783	0.352772855
slyX	b3348	0.197324855	-0.553901169	0.448563228	-1.077756063	0.515170238	0.56977925
smf	b4473	1.84605448	-0.313070667	0.653935332	0.172014068	2.388127872	1.061735782
smg	b3284	1.57916473	-0.453500209	0.049055144	-1.771965616	0.918433191	-0.367212296
smpA	b2617	-0.011683336	-0.258907344	-1.743825809	-2.815031601	-0.85066705	0.520915868
smpB	b2620	0.259851703	1.738445047	-0.982901599	-0.601553181	-1.252371464	0.998632439
smtA	b0921	-0.276215708	1.035912662	0.497626733	-0.718528929	0.217756877	0.011769323
sodA	b3908	-0.559603139	6.13786209	1.130546995	0.082109359	-0.234583855	0.63928216
sodB	b1656	-0.307539166	-0.523892842	-1.661213025	-2.166482102	-1.648309706	-0.958290087
sodC	b1646	-0.174324314	-0.577727892	-0.544606599	-0.227233807	-0.910469583	-0.208572249
sohA	b3129	3.264653668	1.389359021	0.213641986	0.904721339	0.294953958	0.258715862
sohB	b1272	0.447789858	1.309681235	-0.328789061	0.925857388	0.661860741	0.436229266
solA	b1059	0.120076966	1.862467273	-0.815967181	0.163720109	-0.81366875	-0.860803538
soxR	b4063	0.187939853	-0.347296516	1.978321774	0.363310402	-0.191089787	0.806715496
soxS	b4062	0.688372021	-0.880579176	-0.863274858	-0.410856587	-1.631390697	-0.369299312
speA	b2938	1.249235082	-0.247704026	1.228445398	0.716942885	1.129085754	0.648134517
speB	b2937	-0.477253951	-2.059782153	0.516040408	-0.078412776	-0.555616906	0.302377858
speC	b2965	1.781521548	-0.263411921	1.8731923	0.577505275	0.945714018	1.912436735
speD	b0120	0.361900201	1.246497256	1.21580138	0.650872018	0.379818179	0.218427317
speE	b0121	1.125671742	-0.96395496	4.433643578	1.675986992	-0.733226221	0.200118523
speF	b0693	-0.028949045	0.345309035	-0.184080336	0.864742941	-0.291990556	-0.904229535
speG	b1584	0.285367877	0.979590852	0.192425841	0.353870222	-0.065718788	-0.406652933
sppA	b1766	0.846431319	0.911945737	0.031674227	0.603954019	-0.802184505	0.433584791
spr	b2175	-0.666502246	0.531046083	1.990960302	0.754979222	0.288183853	0.907798352
sprT	b2944	0.21307609	0.317393178	-0.629475407	-0.321642554	-0.01844421	-1.732153832
spy	b1743	1.139013948	1.722059959	-0.058450362	0.927019679	1.47511049	-0.180197463
sra	b1480	-1.665002927	-0.296417284	-1.233160177	0.695530553	-0.706896487	-0.48047972
srlA	b2702	1.010884799	0.783456476	-0.098994099	-1.31319785	-0.502709204	-0.419676882
srlB	b2704	0.420945096	1.564618096	0.629150975	0.685613736	0.461891794	-0.339159862
srlD	b2705	1.09052178	0.487162609	0.034511995	0.075319218	1.358031133	-0.205919467
srlE	b2703	0.668043576	0.011376308	-0.144276298	-0.908890171	-0.211250011	-0.030758081
srlR	b2707	0.194900244	2.831690042	-0.108972668	-0.707854394	-0.615915335	-1.384816667
srmB	b2576	1.176371808	-2.578009151	0.947273791	-1.234649706	0.953513708	0.595580973
sseA	b2521	-0.110820341	0.535007446	-0.178738914	0.214010407	-0.334404737	0.35686703
sseB	b2522	-1.716450525	-6.79E-04	-0.447150031	-0.870727133	-1.683587967	-0.350587933
ssnA	b2879	-1.08942702	-0.329916894	-0.016358388	-0.222193196	0.297131365	-0.484806482
sspA	b3229	-1.945034269	-6.919641954	-2.108897672	1.768196726	-2.244732544	0.001606768
sspB	b3228	0.729258364	-3.027304332	-1.017830752	-2.231667792	-1.207583696	-1.787279603
sstT	b3089	0.900973147	1.001639282	-0.303604736	0.426030475	0.02949665	-0.201520999
ssuB	b0933	0.896827425	1.418698588	-0.266224509	0.719877395	0.74449364	-0.036939482
ssuD	b0935	-0.603881552	-0.732550574	-0.324541065	-0.216961704	-0.382629643	-0.731303291
ssuE	b0937	0.197654443	0.506231187	0.04655203	0.838947478	1.680674264	1.21769211
stfE	b1157	0.250469554	1.596590571	-0.295788439	-0.036135829	0.490029112	-1.44246255
stfQ	b1547	1.039213419	-0.145324702	0.367908319	0.840940374	0.427632192	0.810383988
stfR	b1372	-0.197161226	-0.246216322	-0.997701471	-0.388339936	-0.764984033	-0.930890681
sthA	b3962	-0.430475098	1.193902878	1.525210377	-0.209622247	0.546149328	0.320744274
stpA	b2669	1.041426636	0.381246169	-0.2810232	1.471756772	0.312810001	0.032974999
sucB	b0727	-3.079167168	-2.782401822	2.60826355	-0.899038971	-1.69453676	0.360007553
sucC	b0728	3.026347442	1.829686669	2.414984781	2.211191431	2.28500377	1.840396569
sucD	b0729	2.333182283	2.025416605	2.07577905	2.5448655	2.13891011	1.359322653
sufA	b1684	1.291222208	1.179577015	1.126290637	2.182549889	1.679001674	0.980317969
sufB	b1683	-0.229296723	0.922591301	0.489089056	1.4444277	-0.738554432	-0.00230412
sufC	b1682	0.666476292	-0.506911895	1.17745269	0.75922247	0.757180196	0.085793784
sufD	b1681	-1.286077333	-1.207221378	-1.528919944	-0.605737731	-0.127016469	-2.185295677
sufE	b1679	0.342166578	1.086682252	0.489725946	1.632580956	0.864745242	1.066679535
sufI	b3017	0.250072326	0.341380361	1.752355605	0.270655527	0.227830392	0.67044609
sufS	b1680	-0.271267029	0.156786224	-0.2070237	-0.159421213	-0.399348636	-0.266725711
sulA	b0958	1.127529865	-2.403791072	-1.81555567	-1.727156818	0.936442552	-1.708490795
surE	b2744	-0.216949896	0.252930709	0.169705079	0.086179884	0.760282266	0.609568083
syd	b2793	0.676652031	1.217673943	1.288775194	2.211983031	0.166874339	0.902804796
tag	b3549	0.166732405	1.622378634	0.942387165	0.841509296	1.126675042	-0.136916015
talA	b2464	2.537697746	0.215570574	1.041221794	1.165277951	1.775692146	1.660719175
talB	b0008	-0.09498159	0.076021351	1.069447939	-0.600168907	0.503004775	0.095712345
tam	b1519	-0.240866187	1.468267835	-0.228367774	0.778234376	-0.207208093	-0.404291298
tap	b1885	-0.070888463	4.076316642	-0.116841769	1.00827521	-0.029699414	-1.122782952
tar	b1886	1.990301177	2.064184815	0.9914678	1.551539335	1.38575008	0.649792944
tas	b2834	0.302767016	-0.915868111	0.070075812	-0.177251242	0.210342683	-0.022131525
tatA	b3836	-4.142129631	-2.853278538	-1.162323041	-2.40429441	-3.48777451	-2.162195937
tatB	b3838	-1.352533927	-1.436442496	-0.033802962	-1.166005171	-0.440786918	0.275584677
tatE	b0627	-0.206650707	-0.605412795	-0.167579052	0.460974492	-0.093230194	0.018535624
tauA	b0365	2.441936673	0.059365061	-0.275622773	-0.441587958	1.027765913	0.470151229
tauB	b0366	-0.600667878	-1.413927064	0.617717362	-1.217784976	-1.118390659	-1.253699187
tauC	b0367	0.066754337	0.907385338	-0.482965087	-0.460251562	0.216234001	-0.26105292
tauD	b0368	0.106972097	-0.604028643	-0.872480464	0.39380878	-0.55623333	-0.424114357
tbpA	b0068	0.173366808	-1.831624524	1.364646345	-0.579975661	0.494627012	1.048519783
tdcA	b3118	0.145250464	1.42923398	0.275485222	1.693890432	-0.597349555	-0.24131735
tdcB	b3117	1.627707789	1.908796484	-0.955217203	1.00852657	0.506365552	-0.331403209
tdcC	b3116	0.680909427	0.912336342	0.158371952	0.894810626	2.058781144	0.810868628
tdcF	b3113	0.318602508	-0.628863698	-0.317924022	-0.543974148	-0.330298039	-0.773092475
tdcG	b4471	0.252004478	0.166892502	0.945010913	-0.118209377	0.690584066	0.029669724
tdcR	b3119	1.22444195	1.261248916	0.06113819	0.647942941	-0.452118911	0.366729866
tdh	b3616	0.867649087	-1.222292844	-0.838573528	-1.524486279	0.159238374	0.230875414
tdk	b1238	-1.095906736	-2.503214605	-0.866258539	-1.376804125	-1.019429516	0.192411728
tehA	b1429	3.43878399	1.004882615	-0.757405497	-0.519872837	2.555874046	-0.69236462
tehB	b1430	0.359012204	1.607286381	0.049177087	0.423126804	0.61040782	0.541107249
tesA	b0494	1.543886703	-0.280776035	0.640905752	-0.504573603	0.179390152	0.176767384
tesB	b0452	0.300762163	0.567245229	0.576515258	-0.951642417	-0.357241126	0.044693458
tfaD	b0561	0.652132543	-0.403119975	0.972446541	0.850312642	1.157316536	0.181837419
tfaE	b1156	-1.097874515	-0.321530735	-1.991971118	-1.514250637	-1.5095727	-1.214264511
tfaS	b2353	0.814988231	0.279659006	-0.865160341	-0.040425486	-0.559785584	0.545654876
tgt	b0406	0.55834893	2.828483104	-0.082262923	1.223255984	0.104223434	0.89984917
thiC	b3994	0.453584853	-1.669995471	0.86301444	0.612442495	0.567438583	1.308853152
thiD	b2103	-0.229034435	-0.688589841	0.490125533	0.325849903	0.676163025	0.79702568
thiE	b3993	0.727075204	-0.887073267	0.912538519	0.885246466	0.273958639	0.558779083
thiF	b3992	0.890765696	-1.938268138	0.629976796	1.268280612	-0.005467336	1.381670976
thiG	b3991	0.545346479	-1.001024528	1.686561822	0.760431775	0.482373971	1.062248424
thiH	b3990	-0.739744059	-2.776796141	-0.3765111	-0.066052932	-0.171215468	-0.087047403
thiI	b0423	-0.627679638	-4.141058392	0.615639724	2.958421243	1.852781403	1.119814317
thiM	b2104	-0.404546726	-0.874381028	-0.325268746	-1.290040812	-1.107996517	-2.578898436
thiP	b0067	0.296455875	-0.558399288	0.012620416	-0.40751987	-0.817545738	-1.284603365
thiQ	b0066	-0.009901538	-0.158931488	0.814300075	0.61669604	0.434906452	0.974587302
thiS	b4407	1.922646647	-0.073928152	-0.747903026	-0.077798982	0.022513523	-0.669264138
thrA	b0002	0.101182467	1.178668443	-0.067332958	1.003956105	0.426414637	-0.065304232
thrB	b0003	0.350411065	0.398454489	-0.202382253	0.432155702	-0.234846949	-0.250874791
thrC	b0004	3.238678985	0.753227923	0.437728531	1.67822126	0.674939046	0.368670534
tiaE	b3553	-1.480901172	-2.065539424	-0.286440756	-1.351046838	-1.421380478	-1.063302276
tig	b0436	0.653016224	3.234647196	0.466061365	-1.130272896	1.642409066	1.424131296
tktB	b2465	0.732189961	1.07121264	0.282778398	1.086105551	0.203445527	0.688666013
tldD	b3244	0.528997693	-0.330508456	0.003674401	0.137719318	0.296329916	-0.273192291
tolA	b0739	-0.96965288	-4.859967259	0.2940156	-4.490357824	-1.986761179	0.872973522
tolB	b0740	-1.711420657	-2.30378101	1.677504771	-4.4554633	-2.079092464	1.128725708
tolC	b3035	-2.041465113	-1.392656624	-1.998257528	-3.493127897	-3.677339048	-2.860654851
tolQ	b0737	-1.474459747	-5.285871582	0.464739819	-5.868127835	-3.595127435	-0.314395286
tolR	b0738	-1.048854634	-3.996231558	0.251528711	-1.923799047	-2.053856894	-0.066655907
tonB	b1252	-2.15341081	-3.894406403	-1.719849832	-3.595789058	-1.575081533	-2.03465906
topB	b1763	-0.734357982	-0.052096264	-0.410113853	-1.026285542	0.143839099	-0.854099478
torA	b0997	-0.028246744	-1.731335711	-1.934366776	-1.819794151	-0.352497821	-2.595775094
torC	b0996	-0.022883115	1.662754358	-0.63033953	-0.471169701	-0.039891762	0.440672875
torI	b4501	1.941469627	1.316325198	0.654680473	-0.053888649	0.934067399	0.975050488
torR	b0995	-0.392950949	-0.876727384	-0.015201267	-0.538910684	-0.713240613	0.020930566
torS	b0993	0.445645145	0.185722633	0.368525893	0.257722025	0.678315489	0.140025838
torT	b0994	-0.93261245	-0.812932296	-0.032209225	-0.548759388	-0.654187271	-0.828488494
torY	b1873	-0.043295902	0.599730021	-0.074081515	0.650121674	0.278051971	0.725756989
torZ	b1872	1.060504997	0.025306457	0.376102246	0.90870531	1.619620079	0.686217955
tpiA	b3919	-0.855141693	-0.511100783	-0.966106554	-1.867074762	-1.341832715	-1.442293284
tpr	b1229	0.122651421	0.896790135	0.21732594	0.594859278	0.786734896	1.243191639
treA	b1197	1.529585502	3.65621927	-0.087081825	-0.019016951	1.062508889	-0.702726413
treB	b4240	-0.672663075	1.352534649	0.828184512	0.277921635	0.449321072	0.72432335
treC	b4239	-0.874855133	2.437198102	1.391887671	0.911450497	1.254343667	0.595325836
treF	b3519	0.071588778	-1.55651823	0.714097194	-1.050103186	-0.486256175	-0.584928823
treR	b4241	-0.109385882	0.800555605	1.166033432	0.279967776	0.790752106	0.910456237
trg	b1421	-1.383904885	0.038619706	-1.392704349	-1.35086142	-0.873986814	-0.876385629
trkA	b3290	-2.752933009	2.66227909	-2.400172287	4.784967922	1.276672337	0.012405713
trkD	b3747	0.944881039	-0.473039923	0.274877027	0.472953218	0.600664949	1.036162453
trkG	b1363	-1.076821193	-1.026628681	-0.409004955	-1.093085528	-0.472432856	0.069538175
trkH	b3849	0.019474727	3.036201155	-1.259492137	4.484427977	0.677989822	-0.150768128
trmA	b3965	1.674057584	0.681681359	0.094652027	0.22688704	0.396813162	0.431079492
trmC	b2324	0.210902819	-0.485140572	-0.705437653	0.902135759	-0.822537023	-0.945179876
trmE	b3706	-2.107689571	-3.624253703	6.792338969	0.128997485	0.644624942	1.146113934
trmH	b3651	-0.941636889	-1.661044225	-0.047305582	-0.309480675	-0.068831537	-0.85507174
trmU	b1133	0.090289728	-4.257337838	-2.50842759	2.639074834	-0.733163734	4.09E-04
trpA	b1260	2.198602348	0.982793599	-0.012111425	2.716772275	0.992451205	-0.067322111
trpB	b1261	-0.646109026	-0.39163909	-0.405147602	1.583440724	0.035072179	-0.481776652
trpC	b1262	-0.139415	-1.51482471	-0.360106072	-0.26777672	-1.542750243	-0.354313466
trpD	b1263	1.740393861	-2.105081663	1.051562739	-0.170869663	-1.732758407	1.242964872
trpE	b1264	0.281452885	-2.490780827	-0.84528913	-0.47177494	-0.349211973	1.214198148
trpL	b1265	-1.135082559	-1.326350907	-2.621915428	-1.421181091	-2.063726101	-1.065013067
trpR	b4393	-0.342005425	-1.412502192	0.675159419	0.489721438	-0.341276905	0.368824489
truA	b2318	-0.010407416	-4.613928431	-0.098378872	-3.203402393	-0.274366727	-0.405502929
truB	b3166	-0.732306381	-2.38346172	1.257341445	2.45933584	2.189950107	1.293986357
truD	b2745	1.306875446	0.27519036	-1.361785112	-1.315566894	0.52216311	-1.164773915
trxA	b3781	0.394394483	0.347125465	-3.135357748	-1.615780524	-2.0123851	-2.063350247
trxB	b0888	1.869056833	2.010359076	-2.228094446	0.706919697	-1.723275906	0.828502387
trxC	b2582	1.024084814	0.394686417	-0.721189151	0.72894405	0.09956779	-0.345104711
tsgA	b3364	0.043612643	-1.07095361	-0.76395621	-1.632941909	0.017502133	-0.409585278
tsr	b4355	-0.504714177	-0.098794005	-0.696577027	0.419746489	0.163537374	-0.850303564
ttdA	b3061	-0.180411596	0.385134379	-0.343882596	0.418012021	0.970913609	0.595741879
ttdB	b3062	-1.303637819	-1.585361015	-0.632396682	-0.087361978	-0.636924949	-0.195003638
tus	b1610	-0.648005554	0.893953814	-1.224323111	0.573536684	-0.045062236	-0.888237648
tynA	b1386	1.179299837	-0.14741114	-1.456012805	-1.113225957	-0.590638998	-1.914289881
tyrA	b2600	1.586000273	0.78799714	-0.407782137	-0.041353498	1.027698541	-0.497785698
tyrB	b4054	0.143650633	-0.752013216	-0.315755774	-1.132214184	-0.633010605	-0.71175762
tyrP	b1907	0.373685057	-0.97569753	0.092906018	-1.742674641	-0.73112181	0.278130394
tyrR	b1323	-0.449572925	-0.018895967	0.085760788	0.50604923	-0.574375634	0.470082823
ubiB	b3835	-1.6034104	-0.35976778	5.400582889	0.555389113	-0.462986787	2.512235869
ubiC	b4039	-1.925413076	7.650848775	1.875993436	-1.99136732	-3.012186766	-1.013914023
ubiF	b0662	-3.031656938	-1.812270607	-0.230150696	-1.660514496	-0.756412781	-1.950141648
ubiG	b2232	1.931657609	2.169036388	-0.150464313	0.949383721	1.046022918	0.518189369
ubiH	b2907	-2.853616194	-0.245331736	1.157995447	-2.057468485	0.276960465	0.188165099
ucpA	b2426	0.336146753	-1.124889471	2.079680882	-0.08380951	0.125955997	0.324153576
udk	b2066	-0.231315934	-0.803430969	0.190731102	-0.237964401	0.436273779	0.28225782
udp	b3831	-1.05901354	-1.576573401	-0.285818454	-1.26182294	-0.348966803	-0.891023129
ugd	b2028	0.090511443	-0.108229308	-0.16264511	-1.173648346	-0.153262784	-0.617189471
ugpA	b3452	0.890276887	2.394624157	-0.144312249	0.274478849	0.569717272	-0.269221174
ugpB	b3453	0.268518766	-0.26652926	-0.23291199	-0.250175283	-0.33422478	-0.149800948
ugpC	b3450	-0.03337187	0.045577445	-1.29005441	-0.611794464	-1.181381068	-0.439713174
ugpE	b3451	0.154521859	2.539065045	0.234618164	0.226364065	-0.525548946	0.123557955
ugpQ	b3449	-0.384597063	-0.289153064	-0.83172748	0.429456639	-0.280113637	0.19525562
uhpA	b3669	1.800459203	-0.103140996	0.748173508	0.878416124	1.281802043	0.382896917
uhpB	b3668	-0.553699365	-0.855103023	-0.046159433	-0.136644183	-0.179156412	-0.925770776
uhpC	b3667	0.0549253	-0.316834853	0.239020676	-0.50324824	0.426288225	1.049959698
uhpT	b3666	-1.596311786	-0.708486269	0.294058831	-0.805246887	-0.555985345	0.398399601
uidA	b1617	0.73639854	0.910288268	-0.335729221	0.053311932	0.339102088	0.364118033
uidB	b1616	1.872733673	-0.66791271	-0.325184204	0.471081708	-0.219980847	0.785214909
uidC	b1615	1.345636532	0.351915632	0.307219825	0.261179906	-0.26615878	0.135945095
ulaA	b4193	-0.791134337	-1.857257523	-1.119058428	-1.632829237	-1.09267505	-1.903602609
ulaB	b4194	0.404048997	-2.225555192	-0.545146878	-0.383204664	0.231423065	-0.770758492
ulaC	b4195	1.340064996	-0.83424714	0.233462746	-0.889037063	0.260838935	-0.645388954
ulaD	b4196	0.507836769	0.13445769	0.18616476	0.982197559	0.465933348	0.593964917
ulaE	b4197	-1.584551953	-0.379949442	-1.01027203	-1.279465568	-1.046255084	-1.396394352
ulaF	b4198	-0.310187081	0.384800528	0.725091475	0.223003263	0.735212104	-0.056680783
ulaG	b4192	1.817348702	1.941746945	1.79188478	0.175422946	1.734648006	1.958085959
ulaR	b4191	-0.747586902	-2.141377782	-1.58126466	-2.641024452	-0.700243033	-0.600090371
umuC	b1184	2.818270145	1.618192074	-1.447326939	0.48544588	-0.464548822	-1.36478157
umuD	b1183	0.821319556	2.127481283	-0.182291859	1.072686507	1.110856958	1.333515368
ung	b2580	-0.418224732	0.148801487	-0.070976218	-0.10363629	-0.837762734	-0.118645914
upp	b2498	-0.277279193	-0.468665085	-0.574445688	-0.92249144	-0.965587292	-0.161547549
uraA	b2497	0.972899015	1.812248851	0.742281778	1.527090082	1.11244306	1.049450318
usg	b2319	0.237234273	-3.476278391	0.678903141	0.667853878	1.195905903	1.14667119
ushA	b0480	0.314622915	-0.739977213	-0.666840853	-1.374377709	-0.964631008	-0.773436053
uspA	b3495	-0.220684702	-0.093575799	-1.711965363	-0.453051631	-1.778359567	-1.648650587
uspE	b1333	-1.076690083	-3.949046618	-2.475476226	-1.351457705	-1.902166556	-1.011063391
uspF	b1376	0.543123623	1.87310523	-0.458131198	-0.390178712	0.857263019	0.208590693
uspG	b0607	0.220758774	0.708193505	0.807006372	2.015611729	2.030096868	0.484206501
uup	b0949	0.346187908	-1.18743357	-0.066092068	0.412566553	-0.326579071	0.08971831
uvrA	b4058	0.083408699	1.03354834	4.128762542	0.907646094	0.899861822	-0.304622524
uvrB	b0779	-0.518414289	-1.070773086	3.474071633	0.648813512	-0.710540324	-0.517313075
uvrC	b1913	0.320506352	4.126293373	-0.81873783	-0.317891765	-0.054809113	-0.249781834
uvrD	b3813	0.797506799	-0.270278531	-1.128694111	0.285117761	0.82576438	0.948703993
uvrY	b1914	-0.983131595	-0.405602051	-1.698383253	-1.321077625	-2.465254129	-2.623013769
uxaA	b3091	-0.545774306	0.540515935	-0.048567266	-0.016737064	0.102924091	-0.059145751
uxaB	b1521	0.34580344	1.46124266	-0.061067465	0.521377564	0.217360081	-0.043467681
uxaC	b3092	0.900032264	0.463975018	0.024981698	-0.450358851	-0.767780031	0.464904155
uxuA	b4322	0.39529766	0.564981435	1.278810174	0.973351087	1.028020964	0.435611518
uxuB	b4323	-1.029506072	-2.203352219	-2.158106397	-2.216218311	-1.366216798	-0.750185298
uxuR	b4324	1.486023144	-0.226491208	0.230076707	0.127154711	0.895259162	-0.251558101
vacJ	b2346	-0.079223162	-2.421484151	-1.242432187	-3.202932433	-1.283148122	-0.675536057
visC	b2906	0.460895967	0.894437784	-0.562591347	0.629152107	1.772558685	0.062662593
vsr	b1960	0.138320296	0.349588996	1.348108498	-0.507521061	0.150430232	0.702219711
wbbH	b2035	0.346217554	-0.542055405	0.072429463	0.454379028	0.10243955	0.082145133
wbbI	b2034	-0.90689296	-0.37012497	-1.349099025	-0.738222267	-0.849560677	-1.037259188
wbbJ	b2033	0.269435288	0.780820276	-0.239293565	-0.197989585	-0.265267971	-0.288826434
wbbK	b2032	0.130665794	0.536601178	-1.277914593	-0.169889528	-0.509654083	-1.403962328
wcaA	b2059	0.898327144	1.167428285	-0.438447386	-2.185718348	0.830495582	0.121623624
wcaB	b2058	-0.380292304	0.020662708	-0.071654095	-1.483766541	0.296551968	-0.748690202
wcaC	b2057	-0.194861313	0.254731516	-0.068596729	-4.007346284	0.479241063	0.111889491
wcaD	b2056	0.627275599	0.234878435	0.863671151	-3.163453856	0.836180364	0.512293596
wcaE	b2055	1.608264394	0.956342028	0.531266687	-2.722216453	1.17115873	1.241441208
wcaF	b2054	0.25382074	1.371888445	-0.287116726	-1.586143355	0.615248654	0.628095602
wcaI	b2050	-0.59397648	-0.955180943	0.237834845	-1.909321298	0.362901072	-0.345851824
wcaJ	b2047	1.61382493	0.936238592	0.560375019	-2.393020888	0.720514888	1.09679604
wcaL	b2044	-0.099199397	0.185092178	-0.374715102	-2.438764799	-1.088033531	-0.379222013
wrbA	b1004	-1.417623389	-1.072193871	0.231626203	0.349594311	-0.535094185	0.555828288
wza	b2062	0.606890638	0.850278688	0.034632573	-2.419744313	0.468266147	-0.30473205
wzb	b2061	0.012311513	0.133949859	-0.264196428	-2.847829045	0.757822995	0.036161607
wzc	b2060	-0.290325803	-0.794003157	-0.692448893	-5.252792504	-0.415062502	-0.471370193
wzxC	b2046	0.40501459	0.399010801	1.289993325	-2.990889399	0.85845384	0.412654169
wzxE	b3792	-0.765280954	-0.011970993	-1.574069805	-3.479524457	-0.050846755	-0.067914125
wzzE	b3785	-1.892961182	-0.62134504	0.084521223	-4.818337491	-0.652274167	-0.266694841
xapA	b2407	1.895444856	0.873446149	0.329124966	1.377718418	-0.165559461	0.557063781
xapB	b2406	1.046980333	-1.14358603	-0.527579233	-0.467947425	-0.272955458	-0.674788378
xapR	b2405	0.929857034	0.134621458	-0.297899704	-0.065200367	-0.061828178	-0.255967477
xdhA	b2866	-0.299877832	-1.052228678	0.549222569	-0.677087663	-0.563181942	0.848565704
xdhB	b2867	0.830671226	-1.251948604	-0.70480372	0.163649164	-0.339612819	-0.295504495
xdhC	b2868	-1.131785203	-1.600437831	-0.224420881	0.163615123	-1.161113347	-1.351289557
xdhD	b2881	-0.030613458	-1.226736695	0.26772666	-0.565816457	-0.653584949	0.241742506
xerC	b3811	1.324552216	0.995779121	-2.061353282	-0.881498294	0.96801448	1.529332213
xerD	b2894	-0.013418816	0.052961866	-0.161365008	0.232926415	-1.191103561	1.020850941
xseA	b2509	0.817975771	1.30334263	0.513393912	-0.743330074	0.324202067	0.180260674
xseB	b0422	0.582811895	0.142367015	-0.02938604	1.448653927	-0.588022388	0.91892295
xthA	b1749	-0.990310578	-0.60362381	-0.416555149	-0.331751617	-0.622821953	-1.019004628
xylA	b3565	0.618616384	2.107146086	0.375503695	0.817355912	0.821368737	0.14291525
xylB	b3564	-0.894922973	-0.201679926	-0.225423842	-0.770891237	-0.468545041	-0.891626309
xylE	b4031	0.351490596	0.135888237	-1.056035162	-0.821470598	-1.988058374	-1.024731712
xylF	b3566	-1.386068134	-2.024958511	0.404068402	-0.679265309	-0.138486	-1.336280247
xylG	b3567	0.353548391	0.485089095	-0.175109213	0.00720142	-0.057497175	-0.826764831
xylH	b3568	0.664219724	-0.391814822	0.39543923	-1.189507146	0.066817025	-0.346937896
xylR	b3569	2.044176238	-1.145416966	0.450991803	-0.307156187	-0.708544427	0.172791206
yaaA	b0006	-0.487510618	-0.683739992	0.657600868	1.61669448	0.579060844	0.805373121
yaaH	b0010	1.191406233	0.409621775	1.839017169	0.199486083	0.649795775	0.82614761
yaaI	b0013	1.053887704	-4.538112746	-0.996047885	-0.870410734	-0.904460101	-0.619952741
yaaJ	b0007	0.183609875	-0.196359792	0.559956465	1.271134471	0.316443446	-0.119716581
yaaU	b0045	-0.271785379	-0.686732681	-0.183444757	-0.140042205	-0.406263018	-0.356976512
yaaX	b0005	0.497290318	-0.710798814	0.1140713	2.46380154	1.236604969	0.267335031
yaaY	b0024	0.146456838	-3.832699544	0.677107835	-2.86577918	-0.482993564	-1.565731773
yabI	b0065	-0.586628378	-0.849940245	0.27362097	-3.773271578	-0.65059676	-0.187040218
yabP	b0056	0.992758459	-0.319683795	1.454483171	0.826337854	1.542166305	0.89378187
yacC	b0122	2.923546754	2.020994709	-0.514205925	0.805836031	-1.250510974	-0.481113615
yacF	b0102	0.066900984	-0.345280574	0.65318022	0.883353497	1.370702907	0.643719452
yacG	b0101	1.000422683	-0.720176715	1.818395537	1.357803944	2.173014517	1.689601629
yacH	b0117	1.353199162	-1.820896367	-0.70490409	0.157920193	-1.563973324	-0.163880545
yacL	b0119	0.318400124	-0.772262401	-0.080104881	-0.870071468	0.643718106	-0.202909892
yadB	b0144	0.52919104	-0.686917985	-0.37121519	0.698964393	-0.338730555	0.051394026
yadC	b0135	0.441934782	0.374096372	0.211814797	0.041435181	-0.275719815	0.137965324
yadD	b0132	3.679489164	0.359027498	0.371942544	1.747062291	-0.369453269	1.458635395
yadE	b0130	1.071199914	-4.933470068	1.024323623	1.159746764	2.583771108	0.344387496
yadG	b0127	-0.248263444	1.201595938	-0.149612873	-5.840290581	-0.198166464	-0.398484535
yadH	b0128	1.309330902	-1.066948167	0.115824489	-9.470514896	0.68263762	-0.230333178
yadI	b0129	0.208904471	1.502728216	-0.171796156	0.281342333	0.313510817	0.485833742
yadK	b0136	1.504351489	0.955283923	0.65700376	-0.046772812	0.080072019	0.754269436
yadL	b0137	0.704411415	2.029147323	0.302713022	0.772820936	0.133249767	0.92329554
yadM	b0138	-0.879659249	0.033928974	-0.426966185	-1.03946754	-1.011762956	-0.211492429
yadN	b0141	0.762832974	0.388336669	-0.567359511	-0.427302008	-0.236083974	-1.88E-04
yadR	b0156	-0.745917683	-0.55814781	2.34795974	-0.466247236	2.811430603	2.53952834
yadS	b0157	-0.878513884	0.275275658	-0.823303577	0.290486131	-1.147999788	-0.137954922
yaeB	b0195	0.866057655	1.010814166	-1.159782189	-1.43970362	0.051199884	-0.882387127
yaeF	b0193	-0.439120938	-1.524138239	-0.67060945	-2.073752798	0.018786632	-0.504090939
yaeI	b0164	0.054993663	-0.07858704	0.629728917	-0.4601072	0.613256952	0.714324964
yaeJ	b0191	0.379601601	-0.692803563	-0.529501745	0.083525484	0.124417444	0.244542499
yaeP	b4406	2.463585815	2.160348469	1.125969388	1.436833658	1.574646494	2.099321193
yaeQ	b0190	1.94465407	0.571013886	0.010647676	0.733744474	1.88530653	0.5647943
yaeR	b0187	-1.1285191	0.176496231	-0.793231299	0.183844184	-0.341637114	-0.871186158
yafC	b0208	1.222228928	0.602443508	0.876342934	1.163664122	1.788565476	1.957111883
yafD	b0209	0.097979356	-1.982088687	2.421273398	-1.987507356	-0.232444366	0.984808932
yafE	b0210	-1.011821038	-1.218474194	0.094706802	-0.330642595	-0.08631022	-0.578344237
yafJ	b0223	0.345971622	1.212366731	2.090998848	2.783161596	1.070843851	1.00638199
yafK	b0224	-0.357625606	-1.284598495	1.010632609	1.041876366	-0.574698284	0.690487921
yafL	b0227	0.688257979	-0.043316353	1.911288378	1.967011021	1.45455514	1.077204354
yafM	b0228	0.061590291	-0.031619984	-0.374512163	0.817998107	-0.5775836	0.220644088
yafO	b0233	0.185792133	-1.107517548	-0.05905881	-0.03885004	-0.688918091	-0.303721637
yafP	b0234	0.989190305	-0.682719091	-0.540347119	0.0455041	-0.152470259	-0.889190673
yafQ	b0225	0.013303051	-2.172977916	-0.116066847	0.076697052	-0.205661064	-0.414022794
yafS	b0213	1.167508511	2.752841364	2.354565812	1.293543242	-0.450393438	0.962199973
yafT	b0217	-0.528455441	-0.736320032	-0.169566332	0.929850635	0.180157833	1.05847248
yafU	b0218	-0.192040858	0.738138082	0.37037951	1.880434972	0.526411897	1.025358269
yafV	b0219	0.789020462	-0.406115837	1.228541036	1.106445657	1.282676113	1.211217479
yafW	b0246	0.169138631	-0.792382963	-0.396769118	-0.898417935	-1.299002775	-0.295655603
yafX	b0248	0.050962579	-1.522013588	-0.4088745	-1.061386083	-1.502160346	-0.173677882
yagA	b0267	0.890426387	-1.641952109	-0.76336792	0.009419045	-1.89652174	0.372205558
yagB	b0266	1.014950726	-2.35145058	-0.205483116	-0.323229525	-1.063889622	0.608500286
yagE	b0268	1.376647402	-1.40273216	0.516396006	0.768444812	-1.795722842	0.576652161
yagF	b0269	0.194892836	-0.718440067	-0.880066299	0.492642158	-3.205182075	-0.349522503
yagG	b0270	1.325945996	-1.230222879	-0.555266049	-0.628298338	-2.518161488	0.276046506
yagH	b0271	1.018179905	-1.402513027	-1.49185833	-1.336456203	-2.523184635	-1.100054591
yagI	b0272	0.243854169	-1.038947387	0.558123178	0.196974061	-1.358042462	1.918103139
yagK	b0277	1.081848387	-1.890926952	0.704590224	0.239034599	-1.278406963	0.487359639
yagL	b0278	1.296452748	-1.895869162	-0.878237829	-0.855525234	-1.090356556	0.006489021
yagM	b0279	-0.656878459	-0.958460193	-0.616618247	-1.56723808	-2.662815767	-0.406819745
yagN	b0280	-1.898381203	0.438836363	-1.194789711	-1.015488305	-2.506786693	-0.99624682
yagP	b0282	-0.614438467	-1.498452371	-0.426600197	-0.788341346	-0.288394645	-0.47872251
[truncated: 1,553 more rows]
