# Supplementary material for: Soft-metal(loid)s induce protein aggregation in Escherichia coli
Source: Front Microbiol. 2023 Nov 22;14:1281058. doi: 10.3389/fmicb.2023.1281058 (PMC10699150; doi:10.3389/fmicb.2023.1281058)
Supplement: Supplementary file 2 [file Table_2.xlsx]

## Sheet: Sheet 1
Table S2. LFQ data from protein aggregates formed upon soft-metal(loid) exposure.
			Te(IV)	Au(III)	As(III)	Hg(II)	Cd(II)	Ag(I)
Uniprot Acession ID	Gene name	Locus	Log2 (Intensity)
P0A9L5	ppiC	b3775	26.6195	31.1955	26.2148	27.6313	31.6855	31.1846
P37188	gatB	b2093	27.5292	30.0832	30.0599	29.6319	29.2651	30.9966
P13009	metH	b4019	29.3133	31.4249	30.2452	30.0146	31.3876	30.9588
P06610	btuE	b1710	0	31.9705	26.9273	27.36	30.6217	30.7721
P0ABZ6	surA	b0053	0	30.891	0	0	31.2407	30.7435
P0AE52	bcp	b2480	22.2401	30.2427	30.0486	30.1629	29.5757	30.5152
P00895	trpE	b1264	29.4451	31.0417	29.772	29.5294	33.3127	30.4659
P64483	yeaK	b1787	24.5278	31.3432	27.0032	29.0789	30.4002	30.4078
C4ZZQ6	cysD	b2752	30.6385	31.2074	23.976	29.3419	34.2037	30.2213
C4ZVW3	nfuA	b3414	26.3912	30.7493	23.7781	0	29.7504	30.2211
C4ZZ22	asnA	b3744	30.8207	31.0634	27.0983	28.1767	27.5089	30.1931
C4ZZT3	pyrG	b2780	25.0976	30.9324	32.4967	30.5584	28.0161	30.1617
P00452	nrdA	b2234	0	28.7329	32.0895	31.5538	30.6038	30.0532
P33218	yebE	b1846	0	26.9942	0	0	0	30.0124
P15640	purD	b4005	0	28.6617	29.1905	29.0746	30.9138	29.8817
P0AD12	yeeZ	b2016	24.2348	28.2799	28.8738	28.8423	28.882	29.7963
C4ZX90	ispG	b2515	0	27.1155	30.3355	28.4673	29.4905	29.6642
P04968	ilvA	b3772	27.0076	30.5987	29.8574	28.9344	28.8831	29.5716
C4ZQ71	pyrD	b0945	0	29.3739	0	27.1981	27.3916	29.4138
P06987	hisB	b2022	0	25.9216	28.4413	25.8004	24.9897	29.3223
P18775	dmsA	b0894	0	27.5417	26.3742	0	28.919	29.3133
B1X927	accD	b2316	25.3356	30.0446	29.0184	32.7195	28.902	29.28
C4ZRJ1	lpxC	b0096	0	26.9309	27.8131	28.9841	28.654	29.2665
P30958	mfd	b1114	24.7274	29.6759	29.0159	27.9627	28.8855	29.2641
P0AA25	trxA	b3781	0	0	0	0	0	29.2098
P0A9S3	gatD	b2091	0	26.4981	28.7538	0	25.9447	29.2093
C4ZTE7	aroL	b0388	26.5403	28.3725	25.5108	26.4635	27.4412	29.1453
P0AEZ1	metF	b3941	23.3633	27.0781	29.2405	29.9281	29.1898	29.1122
P76027	oppD	b1246	0	28.9811	26.8418	31.7764	29.0718	29.1018
P00960	glyQ	b3560	27.1048	30.4949	30.1412	28.673	29.2749	29.0995
P00887	aroH	b1704	23.3246	30.7868	28.9976	27.1461	30.8245	29.0987
Q46829	bglA	b2901	0	0	0	26.9047	29.1061	29.0894
C4ZPU1	dnaJ	b0015	26.2095	28.118	27.5825	26.5677	28.4969	29.0325
P39199	prmB	b2330	0	29.7627	29.3255	28.5439	29.999	29.0076
P75829	ybjX	b0877	23.5368	28.5127	26.96	26.6709	27.3902	28.9498
P39407	yjjU	b4377	25.7811	28.2486	24.2765	25.9959	28.7863	28.8374
P0AD33	yfcZ	b2343	24.9876	28.8627	27.3359	27.5166	26.8057	28.8233
P0A8M0	asnS	b0930	0	26.1039	28.6636	30.1475	27.6652	28.8217
P64624	yheO	b3346	0	30.5115	26.2093	27.8147	30.2581	28.7976
P06721	metC	b3008	0	0	0	27.8239	29.6944	28.7866
C4ZRU6	yafD	b0209	0	0	21.0694	21.2709	28.8193	28.7618
P0AC62	grxC	b3610	22.5199	0	0	25.6481	26.6367	28.7303
P36649	cueO	b0123	0	0	0	24.6346	0	28.6895
P75863	ycbX	b0947	0	28.7716	0	24.0139	28.7727	28.6349
P16431	hycE	b2721	23.9275	27.7573	27.676	25.0637	28.8073	28.6132
P77211	cusC	b0572	23.5535	0	25.1448	25.0167	26.6755	28.6032
C4ZU97	arnA	b2255	24.2917	29.9801	29.661	29.8452	30.0015	28.5529
C4ZTN0	dadA	b1189	0	28.5273	27.9407	27.6246	26.4188	28.5347
P0AC69	grxD	b1654	0	27.1829	26.0117	28.615	0	28.5133
C4ZZ41	ilvD	b3771	0	26.7669	26.1266	28.6236	28.4675	28.4892
P37749	wbbI	b2034	27.4997	29.9161	29.2923	25.0723	28.5138	28.4788
C4ZTH3	nusB	b0416	0	28.9644	0	24.3074	0	28.4567
P45395	kdsD	b3197	0	0	22.5002	28.9532	25.2017	28.4492
P25526	gabD	b2661	0	25.1142	0	27.9041	28.9987	28.4355
C4ZXS1	nadA	b0750	25.5674	25.9233	27.5188	27.9556	26.1622	28.3878
P07023	tyrA	b2600	0	28.748	28.5088	28.5748	29.9994	28.3712
C4ZTS5	ychJ	b1233	0	0	23.3417	0	25.8029	28.3328
C5A0Q9	argH	b3960	0	0	27.5405	32.165	25.2361	28.3126
P0ADG7	guaB	b2508	23.2505	0	23.3032	24.5979	26.8514	28.251
P0A9F9	metR	b3828	0	26.9138	26.2864	25.7678	29.8577	28.2408
P30140	thiH	b3990	23.2038	28.7217	26.4073	22.6758	26.7468	28.2249
P0AG20	relA	b2784	0	28.1452	28.1118	26.627	29.3885	28.2175
P69228	baeR	b2079	0	26.6254	25.4212	25.2697	28.3291	28.1989
B1X656	miaB	b0661	27.6947	28.1362	28.543	29.4991	27.6173	28.1857
P00935	metB	b3939	0	0	0	0	29.9405	28.1807
B1X658	otsA	b1896	26.0139	29.3002	24.5085	27.9649	26.5616	28.1193
Q47690	mmuM	b0261	0	27.233	25.0719	36.6584	25.6321	28.0872
B1X8Q2	rlmL	b0948	0	26.5563	28.6714	24.7776	25.1821	28.0784
C4ZT99	proB	b0242	0	28.622	29.2885	27.6863	22.6572	28.0683
P0A9E5	fnr	b1334	0	25.4436	25.4668	25.7087	26.0096	28.0642
P16095	sdaA	b1814	0	0	22.9587	26.3419	0	28.0455
C4ZWK2	sucC	b0728	0	28.1081	29.233	30.2383	25.9054	28.0294
C4ZTV3	trpA	b1260	0	28.766	0	30.9791	29.4958	28.0239
P39172	znuA	b1857	0	27.9603	0	0	0	28.0182
P25397	tehB	b1430	0	24.803	27.2088	27.6841	29.0208	28.016
P0ACQ4	oxyR	b3961	0	0	26.3747	23.3956	29.0532	27.9907
P24255	rpoN	b3202	0	27.3968	25.578	25.6539	26.6465	27.9907
P0A749	murA	b3189	0	30.1922	29.2318	29.1106	29.667	27.9739
P0AG24	spoT	b3650	0	29.0454	24.4546	28.2152	28.35	27.9444
P11446	argC	b3958	0	26.3273	26.8906	28.9145	28.247	27.9191
P09030	xthA	b1749	0	28.4471	28.8041	27.8352	29.3399	27.9044
P30178	hcxB	b0801	0	30.2105	29.0323	28.4467	29.9095	27.9034
C4ZXK1	secB	b3609	0	25.4753	0	24.9739	25.9319	27.8904
C4ZRJ6	zapD	b0102	0	28.086	25.0984	26.9806	28.0389	27.8813
Q59385	copA	b0484	0	0	0	0	0	27.853
C4ZTK1	queC	b0444	0	27.3205	0	25.4047	27.6598	27.8411
P0AFR4	yciO	b1267	0	28.6185	27.09	27.3775	26.8955	27.8369
P30125	leuB	b0073	0	25.889	0	24.2025	27.7243	27.8248
P69739	hyaA	b0972	30.9041	27.2167	26.4355	27.2907	28.634	27.8241
C5A0I6	argP	b2916	29.4556	28.79	29.9057	28.65	27.6624	27.8166
C4ZSB4	hisF	b2025	0	24.966	0	27.2555	26.5798	27.7943
C4ZRZ9	solA	b1059	0	26.7435	25.8537	28.0972	27.0581	27.7876
P33599	nuoC	b2286	25.9158	28.5981	28.9177	25.4306	28.6082	27.7712
P0AC51	zur	b4046	0	26.6945	25.7696	26.4363	25.0239	27.7665
P77302	dgcM	b1341	24.0213	26.4545	25.9567	25.2267	26.792	27.753
C4ZQY2	rpsU	b3065	23.952	0	30.5941	30.662	0	27.748
B1X6F9	rpsN	b3307	0	25.7179	28.9163	29.938	0	27.741
P39337	yjgM	b4256	0	25.8485	26.0107	22.8285	27.6127	27.7342
C4ZRJ3	secA	b0098	0	23.0089	0	26.89	0	27.7197
P22188	murE	b0085	0	28.3428	27.5309	27.3052	26.7807	27.6819
C4ZRQ2	mtnN	b0159	0	29.2848	28.266	28.3498	28.3553	27.6718
C5A0V0	metAS	b4013	23.8703	0	29.3284	23.0748	25.6385	27.6548
P64588	yqjI	b3071	27.1901	27.6149	26.5295	25.0956	26.2607	27.643
P30138	thiF	b3992	25.5559	27.6245	25.3559	26.1319	23.1894	27.622
P33916	yejF	b2180	0	0	0	0	0	27.6108
P0A6G7	clpP	b0437	0	23.5783	0	0	27.2874	27.608
P0AC33	fumA	b1612	0	25.7837	25.9029	26.5359	28.4282	27.6073
P37745	rfbC	b2038	0	27.3624	26.8195	27.0343	27.8339	27.5804
P06612	topA	b1274	0	25.5224	0	28.058	25.3351	27.5765
P0ABU0	menB	b2262	0	29.4597	0	28.9449	26.4218	27.5711
P0ADR8	ppnN	b2795	0	26.4	0	0	25.9856	27.5562
P39384	yjiM	b4335	23.7119	0	26.0323	25.3076	0	27.5541
P0A9C3	galM	b0756	0	24.9519	27.7241	23.1083	25.9572	27.5467
P0ABH9	clpA	b0882	0	25.652	27.2322	28.8477	25.9786	27.5394
P0ADQ2	yiiD	b3888	0	27.4299	26.9089	25.1275	23.6914	27.5085
C4ZZI8	proQ	b1831	0	27.4425	26.8672	27.3191	24.3963	27.4994
C4ZTF0	ppnP	b0391	23.2315	26.5339	23.6851	24.8318	27.4817	27.475
P77748	ydiJ	b1687	0	26.9094	30.8366	29.8064	29.4051	27.461
Q46948	yajL	b0424	0	27.2276	27.4811	28.5836	26.7963	27.4422
P08201	nirB	b3365	0	28.4491	28.3888	28.5312	28.8243	27.4314
C4ZXS8	galK	b0757	0	27.2089	25.7938	0	27.9664	27.4298
P0ACA7	gstB	b0838	0	0	27.4786	26.0655	24.735	27.4191
C4ZVX0	malT	b3418	0	26.0719	24.1518	0	25.604	27.3955
C4ZRL4	speE	b0121	0	0	0	27.7791	28.2106	27.3662
P21829	ybhA	b0766	26.3867	27.306	23.1687	26.9224	27.6537	27.3633
P08957	hsdM	b4349	0	30.0246	29.0159	26.4422	28.8705	27.3562
C4ZT97	crl	b0240	0	29.865	30.0367	27.1664	28.4959	27.337
P52108	rstA	b1608	0	27.4783	26.481	25.5883	0	27.3308
P75960	cobB	b1120	0	27.473	0	24.8175	0	27.33
P30137	thiE	b3993	25.5503	26.7999	26.5378	25.9211	25.5328	27.3093
C4ZRR9	bamA	b0177	0	0	0	0	0	27.2994
C5A0T5	thiC	b3994	0	22.9765	28.8295	28.4879	28.697	27.2886
C4ZRQ6	yaeH	b0163	0	27.8248	25.5194	28.513	0	27.2832
P31134	potG	b0855	0	26.8058	0	0	26.2588	27.2762
P09980	rep	b3778	0	25.6032	0	23.1805	29.2366	27.2541
C4ZYM4	rplS	b2606	0	28.3061	34.6135	26.986	25.8673	27.2068
P0AFR0	rssA	b1234	0	0	0	0	0	27.199
P0ABU5	elbB	b3209	0	22.4498	0	26.5781	24.9194	27.191
P76569	yfgD	b2495	0	0	0	0	0	27.1857
P25740	rfaG	b3631	0	24.8517	27.0819	28.2861	28.1513	27.1747
P0AFL6	ppx	b2502	0	28.2273	23.7223	24.6126	0	27.1629
C4ZRR4	frr	b0172	0	0	0	0	0	27.1611
P0AEN1	fre	b3844	22.119	28.5012	27.4872	24.427	29.1911	27.1574
P0AC59	grxB	b1064	0	0	0	29.2443	22.4756	27.1521
B1XHF9	obgE	b3183	0	27.57	25.3065	26.4908	27.6335	27.129
C4ZPX6	apaG	b0050	25.7906	26.9335	25.8079	25.4348	27.318	27.1219
C4ZYX9	dnaA	b3702	0	29.2629	24.539	25.685	28.181	27.1028
P64554	queE	b2777	24.0937	26.3228	26.1139	26.9658	26.2663	27.0961
P64463	ydfZ	b1541	0	24.0827	0	23.5801	0	27.0928
P63204	gadE	b3512	25.7173	25.8245	0	23.9149	27.5691	27.075
P0A8N3	lysS	b2890	0	25.1385	28.922	25.3736	27.144	27.0431
C4ZUX4	cysS	b0526	0	25.9351	28.2653	27.0668	0	27.0376
C4ZRS7	accA	b0185	0	29.7333	20.7409	29.4648	0	27.0131
P0AE01	trmJ	b2532	0	0	27.1293	27.8267	24.8252	26.998
P00894	ilvH	b0078	0	0	26.2801	27.9146	0	26.9973
C4ZXT8	pgl	b0767	0	0	26.3475	29.481	26.8673	26.9772
C4ZSB0	hisC	b2021	0	27.0292	0	29.0536	28.0103	26.9768
P0DMC7	rcsB	b2217	0	23.5855	22.6694	0	27.5948	26.9049
C4ZUX7	folD	b0529	0	27.1662	27.7156	32.4434	26.5707	26.8996
C5A059	fdhE	b3891	0	27.324	23.2931	28.4175	30.1604	26.8975
C4ZS67	pepT	b1127	0	25.3488	30.7518	31.1574	26.4749	26.8857
P0AFU8	ribC	b1662	0	24.7573	31.5297	24.2892	29.3447	26.8825
P15038	helD	b0962	0	27.9261	26.7078	25.1672	27.6796	26.8818
C4ZTA0	proA	b0243	0	24.0047	23.1646	0	25.6215	26.8473
C4ZZW1	rlmM	b2806	0	28.4492	27.5709	27.2075	27.8875	26.8445
C4ZZK6	purT	b1849	0	26.2016	29.1069	28.8682	26.0613	26.844
P0AG16	purF	b2312	0	24.3935	0	30.3463	27.7461	26.8335
P05052	appY	b0564	22.4073	26.1509	22.8171	0	26.3769	26.8042
P10902	nadB	b2574	0	26.8835	28.1308	26.9556	30.6674	26.7995
P0DP89	ilvG	b4488	0	27.0665	26.2297	25.5683	28.1807	26.7986
P23256	malY	b1622	0	25.2669	0	27.7791	22.7276	26.7959
B1XEU8	frmB	b0355	0	27.1441	23.6073	24.1677	27.3515	26.7885
C4ZYI0	infC	b1718	0	23.5927	28.2482	32.0292	24.1821	26.7783
P0AED5	uvrY	b1914	0	27.5769	26.194	25.9266	28.3103	26.7627
C4ZVY0	glgC	b3430	24.6179	0	0	0	28.733	26.7621
C4ZU73	ubiG	b2232	0	26.9595	26.5434	27.5983	22.7551	26.7619
C5A0T9	nfi	b3998	0	26.8562	24.645	24.6217	26.7098	26.7569
C5A0J7	epd	b2927	0	0	26.8372	27.0338	25.407	26.7423
P24554	radA	b4389	0	26.3529	25.8909	25.0528	27.7119	26.7216
P22939	ispA	b0421	0	29.817	28.082	24.2286	29.7616	26.7196
P0CG18	rph	b3643	0	0	22.5664	22.1455	26.237	26.6877
P0AAT9	ybeL	b0643	23.9331	26.0616	0	24.167	22.2936	26.6762
P12281	moeA	b0827	0	0	0	25.718	0	26.6324
P76422	thiD	b2103	26.7328	27.0697	0	27.4048	26.3431	26.6202
C5A0H5	gcvP	b2903	0	0	0	23.7203	25.4809	26.6184
P0AF90	rraB	b4255	0	25.4077	24.2831	27.3001	0	26.6161
P31979	nuoF	b2284	0	24.8145	27.7866	26.488	24.843	26.6147
C4ZSS5	rplU	b3186	22.839	25.6306	30.505	25.224	0	26.5997
P77625	hxpA	b2293	0	23.6623	26.309	26.7814	23.6319	26.5949
C4ZYM5	trmD	b2607	0	27.6129	29.3844	28.058	26.196	26.5935
P31802	narP	b2193	25.6936	27.3737	26.3416	26.6268	26.9193	26.5708
P0AF28	narL	b1221	25.6936	27.3737	26.3416	0	26.9193	26.5708
Q46864	mqsA	b3021	0	24.4338	24.1107	0	25.1587	26.5532
P0AB03	ycbJ	b0919	23.2149	25.6811	24.7218	23.9663	27.1394	26.5446
B1X7X6	rimO	b0835	26.369	26.6295	27.0645	26.0988	28.9216	26.5207
P0A948	rimJ	b1066	0	26.1498	25.3088	22.3094	24.3751	26.5106
P37617	zntA	b3469	28.0116	26.3742	0	25.2934	0	26.5048
P0AB80	ilvE	b3770	22.9743	23.7321	28.5619	25.2152	23.7761	26.4628
P0A9P4	trxB	b0888	0	0	22.5337	0	25.3151	26.4429
P0ACR9	mprA	b2684	0	24.789	25.6011	24.5221	27.5898	26.4399
C4ZX13	eutC	b2440	0	0	0	0	0	26.4332
P0AAI9	fabD	b1092	0	26.2038	0	28.0993	0	26.4203
P0A9S5	gldA	b3945	0	0	0	0	0	26.4177
P0AB43	ycgL	b1179	0	27.0091	23.5671	26.5909	0	26.3814
P63417	yhbS	b3156	0	25.5668	24.4104	26.9032	24.717	26.364
P0ACI0	rob	b4396	0	27.1526	22.1064	27.4492	26.7562	26.3544
C4ZTP9	ispE	b1208	0	27.19	25.5549	0	26.6303	26.3543
C4ZS07	yceH	b1067	0	28.5572	27.4537	28.679	27.0524	26.3381
P76440	preT	b2146	0	0	23.8878	26.7995	27.7408	26.3347
P0AGJ5	yfiF	b2581	0	28.8867	26.5646	26.2184	27.3505	26.3024
P45527	yhbU	b3158	25.5631	26.0525	22.9536	28.177	24.6547	26.2951
P38038	cysJ	b2764	23.5916	28.5395	26.3214	28.9331	29.7226	26.2879
P0AED9	dcm	b1961	0	23.9293	25.631	25.298	27.5291	26.2858
P16703	cysM	b2421	0	27.6918	0	26.0042	28.812	26.284
P52129	rnlA	b2630	26.5389	26.2408	31.2918	27.2065	29.4104	26.2833
P08192	folC	b2315	0	23.0806	0	27.261	0	26.2821
C4ZTE1	iraP	b0382	0	24.4283	24.3481	24.3707	0	26.2777
P65556	yfcD	b2299	0	27.2617	26.6748	25.6539	25.6551	26.2657
C4ZWP8	maeA	b1479	24.3139	27.4775	26.2	28.0402	27.9049	26.2641
C4ZRV8	gmhA	b0222	0	24.2648	25.9863	28.3069	0	26.2574
C4ZYA1	pdxH	b1638	0	26.8375	0	0	0	26.2559
P0AAF6	artP	b0864	0	27.8907	0	25.8052	28.128	26.2501
P36667	wbbL	b4571	0	0	0	0	24.0003	26.2269
P37773	mpl	b4233	0	28.0709	27.7175	27.6676	27.3058	26.2204
P0AEK0	exoX	b1844	23.7014	24.2274	23.7375	23.2562	24.8085	26.2121
P32695	dusA	b4049	0	23.0553	25.6389	25.6047	0	26.2118
P39333	bdcA	b4249	0	0	0	0	30.2881	26.2079
C4ZZ73	dapF	b3809	0	24.6133	0	22.8037	0	26.2073
P0A959	alaA	b2290	0	27.5324	26.7089	25.0237	0	26.2003
P33593	nikD	b3479	24.5423	0	0	0	0	26.1945
P0AGD7	ffh	b2610	30.4452	26.2435	26.2901	26.9888	0	26.191
P0A9A2	ftnB	b1902	0	0	0	0	0	26.1837
C4ZTI0	thiI	b0423	0	25.0332	0	26.7938	26.5881	26.1631
P76104	rlhA	b1435	25.744	25.3161	26.7568	24.4009	25.1972	26.1473
C4ZS93	minC	b1176	0	24.7579	0	0	0	26.1457
P04128	fimA	b4314	0	0	0	0	0	26.1312
P0AFG3	sucA	b0726	22.6297	0	29.5159	29.0328	24.8884	26.1311
P33602	nuoG	b2283	0	0	27.3254	29.4554	25.6588	26.1256
P30177	ybiB	b0800	0	22.3319	0	27.9862	27.7326	26.1217
P77783	ynfF	b1588	0	0	0	0	23.023	26.1179
P33594	nikE	b3480	0	24.4106	23.5349	0	24.5072	26.1155
P19319	narZ	b1468	0	0	0	0	0	26.0682
C5A0N1	yggX	b2962	0	26.5525	0	28.1961	0	26.068
P37760	rfbD	b2040	0	27.7272	27.2774	27.4859	0	26.051
P0ACP1	cra	b0080	0	23.8219	27.578	26.0278	26.418	26.0509
P02919	mrcB	b0149	0	26.7916	22.5221	0	0	26.0397
C4ZW66	treF	b3519	0	0	0	0	26.0152	26.033
P75954	ycfS	b1113	0	0	25.4756	0	0	26.0023
C4ZUF7	rpmD	b3302	0	27.1646	28.4024	0	25.886	26.0015
P36771	lrhA	b2289	0	23.3815	0	22.5451	23.0063	25.9905
P0A8Y3	yihX	b3885	0	0	0	0	0	25.9748
P38521	yggL	b2959	0	0	0	25.8605	0	25.9515
P04425	gshB	b2947	0	0	0	28.6551	27.0156	25.9488
P0ACN4	allR	b0506	0	0	23.299	23.5482	25.052	25.9337
P0AA43	rsuA	b2183	0	27.8772	0	25.8523	28.077	25.9312
P39838	rcsD	b2216	0	27.3173	26.4379	26.8482	22.047	25.9309
P06988	hisD	b2020	0	0	27.9629	29.4886	26.7794	25.9226
C4ZUE5	mscL	b3291	0	25.397	0	25.4766	26.858	25.9158
C4ZS34	acpP	b1094	0	26.2649	24.1755	23.6661	0	25.9137
P0AGE9	sucD	b0729	0	24.8775	28.2499	28.8013	0	25.8839
P77329	hyfG	b2487	0	22.7647	0	0	25.5762	25.8774
P0A9L8	proC	b0386	0	0	29.4693	27.9921	0	25.8669
C5A009	ubiE	b3833	0	26.3784	25.4785	28.2871	0	25.8533
P0ABT5	dusB	b3260	22.9097	23.921	0	0	23.4356	25.8474
P0AG00	wzzE	b3785	0	0	0	0	0	25.8421
C4ZZP9	truD	b2745	0	25.5088	0	0	22.9293	25.8189
P0ACT6	uidR	b1618	0	22.7631	0	0	0	25.7699
P0ACU7	yjdC	b4135	0	28.2452	0	25.6522	27.5417	25.7635
C4ZS91	minE	b1174	25.3943	27.563	26.352	25.4653	22.9035	25.7182
P63201	gadW	b3515	24.7478	24.4636	22.4732	0	24.8487	25.7071
C5A0I2	zapA	b2910	0	25.6975	22.21	25.7161	0	25.7012
P03018	uvrD	b3813	0	26.6527	26.8616	27.0405	26.0296	25.6962
C4ZZI6	htpX	b1829	0	0	0	0	0	25.6948
P37649	pdeK	b3529	0	0	0	0	0	25.6819
P24192	hypD	b2729	26.4551	24.971	23.701	24.8918	26.164	25.6787
B1XEL4	fbp	b4232	0	0	27.7449	27.3939	26.5156	25.6707
C4ZYA5	slyA	b1642	0	0	0	25.4209	0	25.6707
P21893	recJ	b2892	24.8571	25.7898	25.0786	0	25.6417	25.6611
P00936	cyaA	b3806	0	28.2853	28.0373	24.313	27.4773	25.6597
P75957	lolD	b1117	0	23.4238	26.0665	22.7741	26.3146	25.6271
C4ZXE2	ghrB	b3553	0	0	25.9961	0	0	25.6126
C4ZSR5	glmM	b3176	0	0	25.2662	28.4568	26.11	25.5942
P31808	yciK	b1271	0	27.3861	22.4052	0	24.9647	25.5936
P0ACE0	hybC	b2994	24.7296	24.658	27.0096	26.3656	25.2088	25.5883
C5A0T7	nudC	b3996	0	26.815	0	0	26.2768	25.5806
C4ZVL3	pdxB	b2320	0	0	21.6488	30.0875	27.5079	25.5565
P71298	intF	b0281	0	24.6376	0	0	0	25.5504
P11072	lit	b1139	25.1868	24.6388	0	0	25.0504	25.5433
C4ZT77	gpmB	b4395	23.4974	24.9219	21.3766	25.4863	27.2764	25.5388
P0DMC5	rcsC	b2218	0	25.0171	23.6673	23.6372	0	25.5282
P0CF93	insL3	b2394	0	24.5127	0	0	25.3016	25.5229
P0AET2	hdeB	b3509	0	0	0	0	0	25.521
C4ZUG8	rplP	b3313	0	23.4461	31.2507	23.7843	0	25.4921
C5A0I1	ygfB	b2909	0	22.6957	0	0	0	25.4621
P64503	yebV	b1836	0	0	0	0	0	25.4567
P0ACY1	ydjA	b1765	0	0	0	28.4649	25.8352	25.4564
P77552	ydhQ	b1664	0	0	0	23.9302	0	25.4486
C4ZRS2	fabZ	b0180	0	0	28.5433	23.6829	27.0406	25.4309
C5A0R6	murI	b3967	0	25.7257	0	0	23.9722	25.4185
C4ZWB8	ybeD	b0631	0	25.5749	25.5323	0	0	25.3956
P0AAG0	dppD	b3541	0	22.0065	0	27.9559	24.8491	25.3945
C5A0T8	hemE	b3997	0	0	23.2345	0	0	25.3915
P0A8I5	trmB	b2960	0	26.0183	0	0	0	25.3691
P0AE58	caiF	b0034	0	0	0	0	0	25.3549
P0A729	yceF	b1087	0	0	0	26.1452	25.898	25.3543
C4ZZ13	atpH	b3735	0	25.5804	24.5006	24.1701	0	25.3469
C4ZUP4	aroB	b3389	25.2236	23.4546	25.7756	0	26.3611	25.3435
P32131	hemN	b3867	0	23.5711	25.6371	26.7315	25.1463	25.3429
P11349	narH	b1225	21.9243	0	0	0	0	25.3368
P29013	ycgB	b1188	0	0	0	22.5983	26.2607	25.3248
P37309	arsR	b3501	0	0	0	0	26.3598	25.3124
P52106	csgD	b1040	0	23.4365	23.1559	0	25.6846	25.3064
P0AF59	yjdI	b4126	0	0	0	0	0	25.3064
P05719	hsdS	b4348	0	27.1584	24.8517	23.0357	26.9983	25.3008
P27245	marR	b1530	0	0	0	0	0	25.2879
C4ZRL3	speD	b0120	0	0	0	24.5562	24.4776	25.2785
C4ZYW3	ibpB	b3686	22.4957	0	0	0	25.6301	25.2696
P69795	chbB	b1738	0	24.7327	0	0	0	25.2693
C4ZQ43	ycaR	b0917	0	22.9428	0	0	0	25.2534
P27848	yigL	b3826	0	24.8024	29.1719	0	26.3902	25.2394
P37751	wbbK	b2032	23.9804	26.4985	25.7235	28.6208	27.1388	25.218
P0ABS5	dnaG	b3066	0	0	0	24.6029	25.1126	25.2072
P16433	hycG	b2719	0	0	23.8174	24.8761	25.4488	25.2055
C4ZPX5	apaH	b0049	0	0	0	0	0	25.2015
C4ZRM7	panB	b0134	0	0	27.6446	0	25.3877	25.1703
P0A988	dnaN	b3701	0	26.6379	28.7696	25.2029	24.0125	25.1522
P06999	pfkB	b1723	0	22.6517	26.3205	31.3882	23.7049	25.152
P0A912	pal	b0741	0	0	0	0	0	25.1511
C4ZWB7	lipB	b0630	0	25.0598	0	27.4247	24.0331	25.1391
C4ZX93	ndk	b2518	0	28.0616	26.7763	26.2182	0	25.1181
P75824	hcr	b0872	0	25.7115	23.6865	24.3149	25.7423	25.1147
P31467	yieH	b3715	0	25.2509	0	0	0	25.1104
P21645	lpxD	b0179	0	25.9855	26.1543	26.8384	24.9003	25.1031
P0A862	tpx	b1324	0	0	0	0	0	25.0824
P52062	yggW	b2955	0	23.7787	0	0	0	25.0457
P0AFJ1	phnA	b4108	0	23.9779	0	0	0	25.0113
P0AD05	yecA	b1908	0	0	0	24.9702	24.5334	24.9976
P0AF50	yjbR	b4057	0	22.6776	0	26.5877	0	24.987
P09323	nagE	b0679	0	0	21.9276	22.406	0	24.9658
P37330	glcB	b2976	0	0	0	0	0	24.9642
P69829	ptsN	b3204	0	26.9971	26.5781	27.4611	24.2271	24.9449
C4ZYM6	rimM	b2608	0	0	0	24.1323	0	24.9434
P0AB65	yccX	b0968	0	0	0	0	0	24.9407
C4ZY85	add	b1623	23.5203	26.0202	28.2731	27.5232	0	24.9367
C4ZTX2	ribA	b1277	0	24.0058	0	26.0714	0	24.9346
P34209	ydcF	b1414	0	0	22.9666	26.9039	0	24.9291
C4ZT96	frsA	b0239	0	0	26.6721	24.9379	0	24.9291
P76558	maeB	b2463	0	25.0195	23.8954	27.6665	25.9197	24.914
C4ZZN7	mutS	b2733	0	24.0711	25.8825	26.442	28.468	24.9062
P0ABC7	hflK	b4174	0	24.7841	0	0	0	24.8884
P37313	dppF	b3540	0	23.6365	21.9357	27.12	0	24.8881
P15034	pepP	b2908	0	0	0	25.9672	0	24.8835
C4ZZP7	pcm	b2743	0	25.8736	24.0464	0	26.3409	24.8776
P0AGK4	yhbY	b3180	0	0	0	23.8332	0	24.8626
P07604	tyrR	b1323	0	24.1887	26.4047	26.8209	25.1629	24.8468
P0AEU0	hisJ	b2309	0	0	0	0	0	24.8379
P0AE18	map	b0168	0	24.7311	26.5907	27.9113	26.5427	24.8371
P0AGL7	rsmE	b2946	0	0	0	25.1709	24.2855	24.824
P0AES9	hdeA	b3510	0	0	0	0	0	24.817
C4ZXK8	tdh	b3616	0	27.0386	0	0	0	24.8148
P09126	hemD	b3804	0	0	0	0	0	24.7996
C4ZRS4	lpxB	b0182	0	26.9311	28.3484	24.4342	27.0873	24.7981
C4ZUB1	rbn	b2268	0	22.7879	0	0	25.4661	24.7966
C4ZYC2	purR	b1658	0	24.9539	27.3216	29.1026	25.6138	24.7946
P00490	malP	b3417	0	0	0	0	25.1019	24.7934
C4ZXX9	rlmF	b0807	0	27.0902	26.4084	27.0997	27.6063	24.7931
P26647	plsC	b3018	0	23.8128	22.7526	25.7563	0	24.7668
P0AAP3	frmR	b0357	0	23.8399	0	0	0	24.7648
C4ZRS3	lpxA	b0181	0	25.3187	0	25.9172	24.3606	24.7622
P0A6R0	fabH	b1091	0	0	26.067	29.3649	26.5717	24.7609
C4ZTU0	yciU	b1248	0	23.5648	22.5073	22.5774	22.5377	24.7545
P31069	kch	b1250	0	23.6598	24.4256	0	24.8041	24.753
P37342	yjjI	b4380	0	25.8153	25.5724	22.6024	25.9791	24.7502
C4ZQY1	tsaD	b3064	0	25.7631	25.2563	24.868	0	24.7365
P77475	yqaB	b2690	0	23.4944	23.4685	21.8543	22.879	24.7275
P21514	pdeL	b0315	0	24.3933	24.7807	24.2845	0	24.7265
P52061	rdgB	b2954	22.1814	0	0	26.4491	21.1219	24.7151
P0AAT6	rsfS	b0637	0	0	25.1772	0	0	24.7089
P06709	birA	b3973	26.0766	25.9576	0	33.2842	26.3449	24.6552
P0ADH5	fimB	b4312	0	0	0	0	0	24.64
P37759	rfbB	b2041	0	23.6886	26.7449	27.0911	24.2255	24.6331
P0A6J8	ddlA	b0381	24.4432	28.5792	26.1897	23.4811	0	24.6263
C4ZPY3	rapA	b0059	0	25.9869	25.8404	26.6056	24.8307	24.6225
C4ZSU4	rapZ	b3205	0	0	27.0431	26.6226	25.4639	24.6042
P0AEW6	gsk	b0477	0	27.6716	25.8846	25.1231	26.9551	24.5933
C4ZXJ1	mtlD	b3600	0	0	22.7243	0	0	24.5901
C4ZVY1	glgX	b3431	0	23.4153	26.8171	25.023	28.5623	24.5644
P14407	fumB	b4122	0	24.01	24.314	27.9067	25.1026	24.5602
C4ZZ74	xerC	b3811	0	0	0	0	0	24.5568
P08390	usg	b2319	0	25.2873	0	30.198	0	24.555
B1XBC4	argB	b3959	0	0	0	0	24.129	24.5487
P0ABQ0	coaBC	b3639	0	0	0	0	0	24.5328
P0AG27	yibN	b3611	0	0	0	0	0	24.5181
P32162	yiiS	b3922	0	25.1515	0	0	24.0075	24.5129
C5A1F5	rsgA	b4161	0	24.4875	23.5193	25.955	22.5351	24.497
P23917	mak	b0394	0	0	0	25.4609	0	24.4905
P32053	intA	b2622	0	0	26.661	0	0	24.4895
P77395	cnoX	b0492	0	0	0	0	0	24.4492
P0AD96	livJ	b3460	0	23.1325	0	0	0	24.4423
P76373	ugd	b2028	25.5374	0	0	0	0	24.4416
C4ZZY2	rppH	b2830	0	0	0	24.4979	0	24.4403
P0A905	slyB	b1641	0	0	0	0	0	24.4258
P0A6L2	dapA	b2478	0	0	0	0	23.2224	24.412
P0AGJ2	trmH	b3651	0	25.4418	0	23.6502	0	24.4099
P14900	murD	b0088	0	25.1496	0	26.7215	0	24.3677
#N/A	insH1	b0259	0	0	0	0	0	24.3575
P76071	insH5	b1370	0	0	0	0	0	24.3575
P0CE53	insH6	b1994	0	0	0	0	0	24.3575
P0CE56	insH9	b2982	0	0	0	0	0	24.3575
P46850	rtcB	b3421	0	24.7532	0	0	0	24.3544
C4ZXM8	rpmG	b3636	0	0	29.8384	0	25.3766	24.3383
P14294	topB	b1763	0	24.1228	24.5548	0	26.1028	24.2678
P75818	ybjP	b0865	0	0	0	0	26.0451	24.2468
P0A698	uvrA	b4058	0	27.0292	24.2733	26.9963	27.3137	24.2383
P24178	yffB	b2471	0	0	0	0	0	24.2312
P0AGG0	thiL	b0417	0	26.0494	24.1818	24.9019	0	24.2265
C4ZXA1	hscA	b2526	25.405	0	0	25.8853	0	24.2207
P63177	rlmB	b4180	0	27.2166	27.0096	26.6972	26.9618	24.2076
C4ZRP9	erpA	b0156	0	0	0	0	23.3378	24.1984
P13016	ampD	b0110	0	0	24.5909	0	0	24.192
P27833	wecE	b3791	0	27.5109	26.9538	26.3054	27.7889	24.1763
P05100	tag	b3549	0	25.7208	0	0	23.8582	24.1637
P0A9P6	deaD	b3162	0	23.8869	24.1779	26.8561	0	24.1615
C4ZYI9	era	b2566	0	26.7105	25.3064	26.8682	23.6594	24.1559
C4ZQF4	cmoA	b1870	0	25.0418	0	0	26.5144	24.1409
B1XDK3	queF	b2794	0	23.5695	25.6562	25.8648	0	24.1212
C4ZX98	pepB	b2523	0	0	0	26.2043	0	24.1191
C4ZSR8	rlmE	b3179	0	0	24.4829	23.5078	27.5452	24.1077
P32684	rluF	b4022	0	27.4194	25.7267	0	25.9338	24.1008
P0ACA1	yibF	b3592	0	0	24.1873	25.0766	25.202	24.0976
P0A9V1	lptB	b3201	0	25.535	26.4325	26.2287	25.8583	24.0772
P35340	ahpF	b0606	0	0	23.4832	0	0	24.0587
P0A9F3	cysB	b1275	0	22.9931	27.0389	0	25.8863	24.0579
P32680	yjaG	b3999	0	0	0	26.0312	0	24.0527
P0AC47	frdB	b4153	0	0	25.3449	27.6546	0	24.0468
P64559	sdhE	b2897	0	23.9697	23.6887	23.3673	0	24.0438
P04993	recD	b2819	22.4785	23.5014	0	0	22.8283	24.0259
P10908	ugpQ	b3449	0	0	23.1008	0	25.1101	24.0199
P0AD53	ygaC	b2671	0	0	0	0	0	23.9884
P75989	bluR	b1162	0	0	0	0	0	23.9821
P37750	wbbJ	b2033	0	24.4195	25.1437	24.8944	0	23.9751
C4ZYN7	smpB	b2620	23.7381	24.7518	25.6426	0	24.6202	23.9634
C4ZT63	deoC	b4381	0	0	0	0	24.4229	23.9605
P31060	modF	b0760	0	26.2477	25.0574	25.1497	23.2806	23.9578
C4ZWF4	nagB	b0678	0	24.8687	0	25.8289	25.6368	23.9321
P37639	gadX	b3516	0	23.7148	0	0	24.0714	23.9176
C4ZWI8	pxpA	b0713	0	0	24.3993	23.1994	0	23.911
P15005	mcrB	b4346	0	24.1812	24.2686	0	24.8658	23.9056
P0AGE0	ssb	b4059	0	24.5636	25.2066	25.0664	0	23.9033
P0A9K7	phoU	b3724	0	26.6976	26.419	25.4895	26.6823	23.9017
P37671	yiaJ	b3574	0	25.9345	25.0837	0	25.1035	23.8848
P09029	purK	b0522	0	0	28.7191	0	0	23.8648
P0ABZ4	kdsC	b3198	0	0	0	0	23.4045	23.8633
P0AGC3	slt	b4392	0	0	0	0	0	23.8501
C4ZVV9	murQ	b2428	0	24.7001	24.1041	23.4801	0	23.8429
P0AEE8	dam	b3387	0	24.651	23.7683	0	25.4472	23.8401
P27298	prlC	b3498	24.9839	0	0	28.8695	0	23.8313
P0ACD4	iscU	b2529	0	0	0	0	0	23.8148
P69741	hybO	b2997	0	24.9264	25.8943	0	25.1093	23.8092
P61949	fldA	b0684	0	26.0477	0	0	22.4892	23.7987
P0AET8	hdhA	b1619	0	0	0	0	24.4591	23.7793
P76245	dgcP	b1794	0	23.6271	23.4707	0	0	23.7774
C5A0R1	sthA	b3962	0	25.5017	0	0	24.9705	23.7713
C4ZTG3	tgt	b0406	0	0	23.9434	28.7019	26.8244	23.7549
P0A9R7	ftsE	b3463	24.836	26.0938	26.0456	26.7315	25.3613	23.7466
C4ZRD1	pepA	b4260	0	0	0	26.8314	26.7457	23.7426
P77736	yahD	b0318	0	23.5058	0	0	24.3271	23.7365
C4ZTM2	ycgN	b1181	0	24.0926	0	23.9284	0	23.7271
P32677	yijO	b3954	0	23.4693	0	0	0	23.7239
C5A0T1	thiG	b3991	0	0	0	0	25.0037	23.7075
C4ZSM3	cdd	b2143	0	0	0	0	0	23.7039
P0ACS5	zntR	b3292	0	0	0	0	22.7058	23.6808
C5A011	ubiB	b3835	0	26.392	0	0	24.2417	23.6765
P27250	ahr	b4269	0	0	0	0	23.1578	23.6715
P04846	nlpA	b3661	0	0	0	0	0	23.6532
P23830	pssA	b2585	0	24.4935	28.0382	31.2906	25.2752	23.6458
C4ZSF3	dcd	b2065	0	0	0	0	23.1618	23.6342
B1X7P2	yeiG	b2154	0	24.1627	23.446	0	23.5327	23.6224
C4ZZX9	thyA	b2827	0	21.9434	0	24.4431	23.1834	23.6119
P0AEW4	cpdA	b3032	0	23.8395	0	0	0	23.605
P76502	sixA	b2340	0	25.6934	26.1587	24.551	27.1801	23.6001
P0AGB0	serB	b4388	0	0	0	23.0518	0	23.5978
P0AAC0	uspE	b1333	0	0	25.2446	0	25.6646	23.5704
P27241	rfaZ	b3624	0	22.4318	0	0	0	23.5603
P37590	pmrD	b2259	0	0	0	0	0	23.5453
P0AE85	cpxP	b4484	0	0	0	0	0	23.5367
C5A1G1	mutL	b4170	0	25.5445	23.347	22.0482	25.9527	23.5339
P76575	yfgJ	b2510	23.4936	0	0	0	0	23.4982
C5A0H2	yqfB	b2900	0	0	0	0	0	23.4884
P0AEV1	rssB	b1235	0	25.2887	23.2754	22.846	26.7336	23.4602
P13000	bioD1	b0778	0	25.2837	0	0	0	23.4286
C4ZX46	dapE	b2472	0	0	27.542	23.8421	0	23.411
C4ZPV5	ispH	b0029	0	23.4596	26.9941	26.5529	26.2586	23.3831
B1XA44	nudJ	b1134	0	26.0229	0	30.3991	25.7589	23.3624
P0A7A9	ppa	b4226	0	0	0	0	0	23.3611
P19318	narY	b1467	0	0	0	0	0	23.3437
P30855	evgS	b2370	0	0	0	0	0	23.3374
P17115	gutQ	b2708	0	0	0	22.971	0	23.3191
P64476	ydiH	b1685	0	25.2324	23.3668	25.2168	0	23.3042
P33012	sbmC	b2009	0	26.2365	23.9619	23.4467	24.1584	23.3013
P0A951	speG	b1584	0	0	25.6341	0	0	23.2345
P21499	rnr	b4179	0	0	25.4874	21.9371	26.225	23.2267
P0ADH7	fimE	b4313	0	0	0	0	0	23.1788
P76015	dhaK	b1200	0	0	0	26.8852	23.603	23.1781
P0A9G4	cueR	b0487	0	0	0	0	23.3489	23.1455
C4ZZ11	atpG	b3733	0	0	0	0	0	23.1367
P0A9T8	ybbA	b0495	0	25.4848	0	0	25.4269	23.1304
P31129	dgcZ	b1535	0	0	0	0	22.7004	23.1254
P76280	yobB	b1843	0	0	0	0	0	23.1101
P0A937	bamE	b2617	0	0	0	0	0	23.0631
P46118	hexR	b1853	0	23.5718	23.274	0	0	23.0003
P0AGG2	tesB	b0452	0	0	0	0	0	22.9953
P21513	rne	b1084	0	0	22.2579	23.5452	0	22.9466
P0A9J0	rng	b3247	0	0	0	25.3195	0	22.9277
P0ADP9	yihD	b3858	0	0	0	0	0	22.9012
P0AF67	tsaE	b4168	22.7268	24.6406	24.346	22.9119	22.7382	22.8701
P22255	cysQ	b4214	0	23.2479	0	0	23.203	22.8455
P76403	yegQ	b2081	0	23.3732	23.4391	26.4624	23.2644	22.828
P27829	wecC	b3787	0	22.615	26.2202	25.6772	24.6048	22.7985
P09053	avtA	b3572	0	27.4298	28.802	26.0449	27.014	22.7937
P0AAX8	ybiS	b0819	0	0	0	0	0	22.7913
P02930	tolC	b3035	0	0	0	0	0	22.7067
P0A7B1	ppk	b2501	0	0	0	0	23.8714	22.6697
P67430	nemR	b1649	0	0	0	0	28.2164	22.6678
P0A6B4	alr	b4053	0	26.2637	0	22.5768	0	22.6282
P0A9N8	nrdG	b4237	0	0	0	0	0	22.5918
P0ADK6	yibA	b3594	0	0	0	0	22.89	22.5842
C4ZRT2	yaeP	b4406	0	0	0	0	0	22.5154
P27242	waaU	b3623	0	26.1387	25.5201	27.4768	26.8245	22.4138
P0AC19	folX	b2303	0	0	0	0	26.7075	22.3391
P0AGE4	sstT	b3089	0	23.7404	0	0	0	22.2937
P33219	yebF	b1847	0	0	0	0	0	22.1525
C4ZZR6	cysH	b2762	0	0	0	0	24.5107	22.1246
P0AEE1	dcrB	b3472	0	0	0	0	0	22.1074
P0A9X1	znuC	b1858	0	0	0	25.8523	0	22.047
Q46855	yqhC	b3010	0	0	0	0	26.4206	21.9801
P21507	srmB	b2576	0	27.3281	28.6053	28.8695	0	21.4301
C4ZUG6	rpsQ	b3311	0	0	0	0	30.5143	0
P30843	basR	b4113	0	27.7406	27.3132	26.4073	28.727	0
P77806	ybdL	b0600	0	0	24.8976	25.0954	27.4277	0
P37774	yecC	b1917	0	0	0	0	27.4146	0
P0ACB4	hemG	b3850	0	27.2958	0	25.8082	27.1417	0
P24203	yjiA	b4352	23.619	24.1316	30.4096	27.7344	27.0156	0
P67087	rsmI	b3146	0	0	0	24.4271	26.9466	0
C4ZZ23	viaA	b3745	0	25.8334	0	0	26.919	0
P0AFW0	rfaH	b3842	0	24.78	24.2144	23.4954	26.8391	0
C5A0R4	trmA	b3965	0	27.3125	29.7974	26.909	26.6839	0
P33570	tktB	b2465	27.4664	0	0	23.0661	26.5565	0
C4ZZ96	nadE	b1740	0	24.2897	27.5198	0	26.4754	0
Q47147	yafJ	b0223	0	0	0	0	26.4565	0
P76034	yciT	b1284	0	0	24.9524	23.7246	26.3121	0
P27859	tatD	b4483	0	0	27.3228	0	26.2463	0
P60472	ispU	b0174	0	0	0	26.3108	26.2422	0
P0AEH3	elaA	b2267	0	25.9079	24.3762	25.5831	26.2131	0
P0A7E9	pyrH	b0171	0	0	0	27.5729	26.1189	0
P75838	ycaO	b0905	24.0024	23.615	23.6609	23.931	26.1177	0
P08373	murB	b3972	0	26.2716	26.2621	0	26.0157	0
C4ZQJ7	dcyD	b1919	0	0	0	0	25.8255	0
P36928	yegD	b2069	0	22.4457	24.6173	0	25.825	0
P0AES0	gss	b2988	0	0	25.2819	24.1658	25.6652	0
P69924	nrdB	b2235	0	0	22.6368	0	25.6514	0
P77364	glxK	b0514	0	0	0	0	25.6228	0
P0A8Y5	yidA	b3697	0	25.9265	26.3371	26.7266	25.5347	0
P22256	gabT	b2662	0	0	23.257	26.4469	25.5219	0
C4ZQJ1	uvrC	b1913	0	22.4147	24.572	26.1484	25.4545	0
Q47083	cbl	b1987	0	0	27.4493	23.0384	25.4332	0
P27127	rfaB	b3628	0	0	0	0	25.4297	0
P13445	rpoS	b2741	0	24.5799	22.4011	0	25.4222	0
P0AAK4	hydN	b2713	0	0	0	28.0768	25.42	0
P0AC38	aspA	b4139	24.1828	0	0	26.1543	25.3735	0
B1XG88	rlmG	b3084	0	0	23.8478	26.1826	25.321	0
P75952	comR	b1111	0	0	0	0	25.2938	0
C4ZVM4	yfcN	b2331	0	0	23.355	23.7749	25.2803	0
P0ACS2	soxR	b4063	0	23.0947	22.5718	0	25.2727	0
C5A099	hslV	b3932	0	0	0	0	25.1952	0
P0AEV7	hycH	b2718	0	24.9362	23.5057	24.6811	25.1036	0
P0ABI4	corA	b3816	0	0	26.0628	22.7722	25.0585	0
P37595	iaaA	b0828	0	0	0	0	25.0242	0
P64636	yrfG	b3399	0	0	0	0	25.0019	0
P0AFT5	btsR	b2125	0	0	0	0	24.9955	0
P38684	torR	b0995	0	0	0	0	24.9875	0
P38051	menF	b2265	0	23.6366	0	0	24.9673	0
P17117	nfsA	b0851	0	0	0	21.8284	24.9265	0
P75728	ubiF	b0662	23.7007	0	0	22.3369	24.8987	0
B1XBQ2	yfiC	b2575	0	0	0	0	24.8486	0
C4ZZU8	syd	b2793	0	0	0	25.5308	24.7586	0
C4ZV92	ttcA	b1344	0	0	0	24.7209	24.7323	0
P39332	yjgH	b4248	0	0	0	29.4638	24.7185	0
P77713	yagH	b0271	0	0	0	0	24.7032	0
P0A8Y1	yjjG	b4374	0	22.0532	24.2727	0	24.6596	0
P03813	ygeA	b2840	0	24.9336	0	25.0338	24.6543	0
P37623	acpT	b3475	0	24.2417	0	32.5014	24.586	0
P37747	glf	b2036	0	23.8156	25.3497	22.7287	24.5579	0
C4ZQ84	sulA	b0958	0	0	0	0	24.5309	0
P21367	ycaC	b0897	0	23.6466	0	30.1371	24.5106	0
P0AC53	zwf	b1852	0	0	22.5533	0	24.5102	0
P28304	qorA	b4051	0	0	0	23.6248	24.4757	0
P26612	amyA	b1927	0	0	25.9732	26.6032	24.4612	0
P21693	dbpA	b1343	0	23.0498	0	0	24.4353	0
P76113	curA	b1449	0	0	0	23.0201	24.4128	0
P69931	hda	b2496	0	0	23.1768	21.6898	24.4056	0
P0AB77	kbl	b3617	0	0	0	0	24.3823	0
P0A6E9	bioD2	b1593	0	26.4698	0	23.1498	24.3657	0
P76004	ycgM	b1180	0	0	0	25.2354	24.3501	0
P0ACB2	hemB	b0369	0	0	0	0	24.3292	0
P75823	ltaE	b0870	0	22.9543	28.3183	0	24.3161	0
C4ZTH0	nrdR	b0413	24.8177	25.3403	0	26.1381	24.3102	0
C4ZSZ5	prmA	b3259	0	22.7694	0	23.9524	24.2889	0
P45544	frlR	b3375	0	24.5763	23.958	0	24.2439	0
P25666	htrL	b3618	0	25.1118	24.6735	0	24.1973	0
P75809	ybjI	b0844	26.3037	26.6332	24.536	25.0433	24.1788	0
P77434	alaC	b2379	0	24.0579	0	24.2408	24.1704	0
P12995	bioA	b0774	0	0	0	0	24.1535	0
P77739	yniA	b1725	0	0	0	24.5674	24.152	0
C4ZT66	deoD	b4384	0	0	0	0	24.1094	0
B1X935	mnmC	b2324	0	0	0	0	24.0424	0
C4ZQ50	mukB	b0924	26.0575	0	26.8081	29.4066	23.9835	0
C4ZXL1	hldD	b3619	0	0	22.7613	0	23.9729	0
C4ZQD2	wrbA	b1004	0	0	0	0	23.8981	0
P76213	cho	b1741	0	0	0	0	23.6808	0
P77258	nemA	b1650	0	0	0	0	23.6553	0
P0A8D6	ymdB	b1045	0	25.9833	24.7364	0	23.6373	0
P0AAK1	hycB	b2724	23.9235	24.5504	25.1343	24.6182	23.6139	0
C4ZTQ1	hemA	b1210	0	0	22.1912	0	23.5753	0
P0AG84	yghA	b3003	0	0	0	0	23.5518	0
P0AA89	dosC	b1490	0	0	0	0	23.5223	0
P33595	sgrR	b0069	0	0	0	0	23.509	0
P33368	yohF	b2137	0	0	0	23.0024	23.4875	0
C5A132	ubiC	b4039	0	0	0	0	23.4655	0
P76536	yfeX	b2431	0	0	26.1864	23.3627	23.4174	0
P0ACM2	rspR	b1540	0	0	25.3277	24.366	23.3707	0
P0AEF0	dnaC	b4361	0	23.061	23.2457	0	23.3637	0
Q47538	tauB	b0366	0	0	0	26.2449	23.3577	0
C4ZQY5	mug	b3068	0	0	22.3827	0	23.2762	0
P36999	rlmA	b1822	0	24.4174	0	0	23.2733	0
P00861	lysA	b2838	0	24.7602	0	23.8078	23.2347	0
C4ZXA6	iscR	b2531	0	0	0	0	23.2321	0
P33919	radD	b2184	0	0	0	0	23.1633	0
P39377	iadA	b4328	0	22.6464	0	23.3705	23.121	0
P0AD01	dcuR	b4124	0	0	0	0	23.0367	0
P77374	ynfE	b1587	0	0	0	0	23.023	0
P13518	csrD	b3252	0	0	0	0	22.9808	0
C4ZZ15	atpE	b3737	0	0	0	0	22.9808	0
C4ZU03	folE	b2153	0	0	0	0	22.7929	0
P27294	inaA	b2237	0	0	0	0	22.7891	0
P77689	sufD	b1681	0	0	0	0	22.7835	0
C4ZT14	iraD	b4326	0	0	0	0	22.7745	0
C4ZX89	hisS	b2514	0	0	23.9704	28.4333	22.6957	0
P39356	yjhU	b4295	0	0	0	28.6257	22.6939	0
C4ZSI8	thiM	b2104	0	0	0	26.353	22.6755	0
P10443	dnaE	b0184	0	27.0285	0	0	22.6692	0
C4ZYV4	norR	b2709	0	0	0	0	22.636	0
P0A9I3	gcvR	b2479	0	0	25.0489	23.8825	22.623	0
P45475	yhbV	b3159	0	23.3158	23.55	23.7876	22.517	0
P25516	acnA	b1276	0	0	27.244	0	22.4903	0
P39280	epmB	b4146	0	0	0	0	22.364	0
P52647	ydbK	b1378	0	0	26.6675	26.4409	22.3565	0
P52007	yecM	b1875	0	0	25.87	0	21.6978	0
P77668	hyfI	b2489	0	0	0	0	21.6907	0
C4ZUH1	rpsS	b3316	0	22.9589	32.4734	31.2906	0	0
P0AAZ4	rarA	b0892	0	0	0	30.4858	0	0
C4ZQG0	argS	b1876	0	0	0	30.2856	0	0
P11880	murF	b0086	0	0	0	29.7828	0	0
P37647	kdgK	b3526	0	0	0	29.4574	0	0
C4ZSS4	rpmA	b3185	0	27.2553	29.3763	29.0002	0	0
P0AC81	gloA	b1651	0	0	27.3	28.4449	0	0
P0AFI2	parC	b3019	0	25.2876	0	28.3625	0	0
P76112	mnaT	b1448	0	0	26.0467	28.3574	0	0
P0AC41	sdhA	b0723	0	0	0	28.2389	0	0
P25535	ubiI	b2906	0	0	28.2107	28.19	0	0
P31680	djlA	b0055	24.6611	0	0	27.8304	0	0
C4ZX86	der	b2511	0	0	25.9329	27.7221	0	0
P0AB28	yceD	b1088	0	0	0	27.6951	0	0
P43329	hrpA	b1413	0	0	0	27.5327	0	0
P0ACN7	cytR	b3934	0	0	0	27.5274	0	0
C4ZYM7	rpsP	b2609	22.3824	26.2047	29.8788	27.5233	0	0
C4ZTX6	pyrF	b1281	0	26.8261	0	27.4571	0	0
P0ABE2	bolA	b0435	0	23.9598	0	27.3551	0	0
C4ZU96	arnC	b2254	0	25.4493	24.7777	27.0936	0	0
P07862	ddlB	b0092	0	0	0	26.8896	0	0
C4ZPU9	rpsT	b0023	0	0	30.2331	26.8851	0	0
C5A096	rraA	b3929	0	0	21.8807	26.8031	0	0
P0A6W5	greA	b3181	0	0	0	26.7995	0	0
C4ZQN7	hchA	b1967	0	0	0	26.733	0	0
P0AAC4	ybhL	b0786	0	0	0	26.6646	0	0
P45579	hcxA	b0599	0	0	0	26.627	0	0
C4ZS47	nagZ	b1107	0	25.9607	26.0047	26.5581	0	0
C4ZUE2	fmt	b3288	0	0	0	26.5486	0	0
C4ZQR6	yeeX	b2007	0	0	26.5439	26.4316	0	0
P0AB67	pntB	b1602	0	0	0	26.3831	0	0
P77775	yfcH	b2304	0	25.6625	26.0725	26.343	0	0
P60340	truB	b3166	0	0	0	26.2408	0	0
C4ZTF1	rdgC	b0393	0	0	0	26.1008	0	0
C4ZYY1	rnpA	b3704	0	22.6079	23.1713	25.9959	0	0
P0A9M2	hpt	b0125	0	0	0	25.9815	0	0
C4ZYH4	ihfA	b1712	23.403	0	24.5311	25.9665	0	0
P06710	dnaX	b0470	0	28.7515	23.7195	25.9019	0	0
C4ZQ36	cmk	b0910	0	0	0	25.9004	0	0
P0AFB8	glnG	b3868	0	24.388	23.7971	25.874	0	0
C4ZTU1	clsA	b1249	0	0	26.179	25.7691	0	0
P09147	galE	b0759	0	0	0	25.5327	0	0
C4ZU09	nfo	b2159	0	0	0	25.4675	0	0
C4ZZ69	hemC	b3805	0	24.1247	25.1219	25.3732	0	0
P76339	hprS	b1968	0	22.0576	0	25.3492	0	0
P0AEV4	hycA	b2725	0	23.9069	0	25.3196	0	0
C4ZQC7	cbpM	b0999	0	0	0	25.2775	0	0
P76014	dhaL	b1199	0	0	24.5001	25.2441	0	0
P33644	yfiH	b2593	0	0	0	25.0543	0	0
P0AAQ2	yajD	b0410	0	25.2982	0	24.984	0	0
P00722	lacZ	b0344	0	0	0	24.9812	0	0
C5A0K6	speB	b2937	0	0	0	24.9641	0	0
C4ZUE3	rsmB	b3289	0	24.5071	26.33	24.9381	0	0
C4ZQP5	mtfA	b1976	0	0	25.1197	24.9196	0	0
P0A700	hypA	b2726	0	0	0	24.8284	0	0
C4ZUD0	nuoB	b2287	23.3298	0	25.6328	24.8218	0	0
C4ZRQ9	glnD	b0167	0	0	26.3564	24.8087	0	0
C4ZUS6	recR	b0472	0	24.072	0	24.6823	0	0
P15977	malQ	b3416	0	0	24.7601	24.644	0	0
P0A9R4	fdx	b2525	0	24.3376	23.7369	24.5919	0	0
P07118	valS	b4258	0	0	0	24.5855	0	0
P64612	zapE	b3232	0	25.3646	24.3976	24.5588	0	0
B1X7A5	bioB	b0775	0	0	0	24.512	0	0
P43672	uup	b0949	0	21.5898	24.2442	24.4719	0	0
C4ZPX7	rsmA	b0051	0	0	0	24.4686	0	0
C4ZU31	yejK	b2186	0	0	0	24.4101	0	0
P0ACX5	fumD	b1675	0	25.4091	0	24.3907	0	0
C4ZXK0	gpsA	b3608	0	23.3871	23.5661	24.2801	0	0
C4ZUQ8	pckA	b3403	0	0	26.3234	24.1639	0	0
P0A9H5	btuR	b1270	0	0	28.4836	24.1152	0	0
P0ABF1	pcnB	b0143	0	0	0	24.0815	0	0
P0AB58	lapB	b1280	0	0	0	24.0783	0	0
P68187	malK	b4035	0	23.7803	23.624	24.0624	0	0
P31455	yidR	b3689	0	0	0	24.0461	0	0
P0ACV6	mpaA	b1326	0	0	0	23.8877	0	0
P77522	sufB	b1683	0	0	0	23.85	0	0
C4ZUA4	menC	b2261	0	0	0	23.7361	0	0
C4ZSH2	yegS	b2086	0	23.3929	22.7164	23.725	0	0
C4ZRL2	yacL	b0119	0	0	0	23.6928	0	0
P76550	yffS	b2450	0	24.1491	25.3764	23.6471	0	0
P51981	ycjG	b1325	0	0	0	23.6265	0	0
P0A821	selA	b3591	0	0	0	23.5664	0	0
P63389	yheS	b3352	0	0	0	23.4436	0	0
C4ZUS5	ybaB	b0471	26.1301	0	0	23.3985	0	0
P0AA39	rluC	b1086	0	0	0	23.3032	0	0
P39160	uxuB	b4323	0	0	0	23.2846	0	0
C4ZVM2	aroC	b2329	0	0	29.9334	23.2555	0	0
P69222	infA	b0884	0	0	0	23.2409	0	0
P45469	yraR	b3152	0	23.0402	21.9506	23.1511	0	0
P07014	sdhB	b0724	0	0	0	23.0936	0	0
P77376	ydgJ	b1624	0	0	23.5206	23.0518	0	0
P37051	purU	b1232	0	0	31.0754	23.0128	0	0
P37127	aegA	b2468	0	0	23.5853	22.9817	0	0
C4ZQX0	glnE	b3053	0	21.8552	0	22.9467	0	0
C4ZQE4	ruvB	b1860	26.0777	24.3463	0	22.8921	0	0
P27830	rffG	b3788	0	0	22.2701	22.8853	0	0
P23862	priC	b0467	0	0	0	22.873	0	0
C5A0T6	rsd	b3995	0	0	0	22.8082	0	0
P75870	yccS	b0960	0	0	0	22.8019	0	0
P17888	priA	b3935	0	23.4742	0	22.7933	0	0
P23837	phoQ	b1129	0	0	0	22.7879	0	0
P0AFP6	ybgI	b0710	0	0	0	22.7778	0	0
P75874	yccU	b0965	0	0	0	22.7048	0	0
P0ADF6	edd	b1851	0	0	0	22.6681	0	0
P0AFJ5	phoB	b0399	0	0	0	22.6623	0	0
P0AAT4	ybdG	b0577	27.3378	0	0	22.654	0	0
C4ZRU9	gloB	b0212	0	0	0	22.6239	0	0
B1X6D5	tsaC	b3282	0	0	0	22.6051	0	0
P0AEC3	arcB	b3210	0	22.8806	25.6031	22.5802	0	0
P32662	gph	b3385	0	0	0	22.565	0	0
P27278	nadR	b4390	0	0	0	22.4947	0	0
P37692	rfaF	b3620	0	0	0	22.4754	0	0
P0AFH2	oppB	b1244	0	0	0	22.4662	0	0
C4ZYK3	ung	b2580	0	0	0	22.4445	0	0
P0A9A9	fur	b0683	0	0	25.2717	22.4431	0	0
P0ACZ8	cusR	b0571	0	0	24.4628	22.4411	0	0
C4ZZ35	hdfR	b4480	0	0	0	22.3065	0	0
P50456	mlc	b1594	0	0	0	22.254	0	0
C4ZUE1	def	b3287	0	0	23.524	22.2237	0	0
P30744	sdaB	b2797	0	0	22.3824	22.1627	0	0
C4ZYH8	rplT	b1716	0	0	33.1666	0	0	0
C4ZUF9	rplR	b3304	0	0	31.3505	0	0	0
P0AF96	tabA	b4252	0	0	29.6011	0	0	0
C4ZUG4	rplX	b3309	0	23.0756	29.201	0	0	0
P69853	dmsD	b1591	0	0	28.8384	0	0	0
B1X869	yeiP	b2171	24.1441	0	28.1752	0	0	0
C5A0H0	ygfZ	b2898	0	24.0778	27.9443	0	0	0
C5A136	lexA	b4043	0	0	27.7789	0	0	0
P0A998	ftnA	b1905	0	0	27.6509	0	0	0
C5A134	plsB	b4041	0	24.4719	27.1119	0	0	0
C4ZVI4	yfbR	b2291	0	0	26.2962	0	0	0
P21517	malZ	b0403	0	0	25.8073	0	0	0
P09546	putA	b1014	0	0	25.3547	0	0	0
P52096	yaeR	b0187	0	0	25.3301	0	0	0
C4ZZ24	ravA	b3746	0	23.8574	25.0039	0	0	0
C4ZTH7	dxs	b0420	0	0	24.8287	0	0	0
P0ABD3	bfr	b3336	0	0	24.7951	0	0	0
P00946	manA	b1613	0	0	24.5928	0	0	0
C4ZUM4	cysG	b3368	0	0	24.5441	0	0	0
C4ZPT3	yaaA	b0006	0	0	24.5415	0	0	0
P25553	aldA	b1415	0	0	24.505	0	0	0
P36879	yadG	b0127	0	23.0977	24.3081	0	0	0
P37744	rfbA	b2039	0	25.2664	24.2128	0	0	0
P0AG40	ribF	b0025	0	0	24.0936	0	0	0
C4ZRN9	sfsA	b0146	0	0	23.9409	0	0	0
C4ZQ82	matP	b0956	0	0	23.8336	0	0	0
P0AFD6	nuoI	b2281	0	0	23.7875	0	0	0
P75867	ycbZ	b0955	0	0	23.586	0	0	0
P0AA84	clsB	b0789	0	23.3066	23.4267	0	0	0
P46852	yhhW	b3439	0	0	23.2615	0	0	0
P21865	kdpD	b0695	0	22.6453	23.1847	0	0	0
P37440	ucpA	b2426	0	0	23.1272	0	0	0
P27126	rfaS	b3629	0	22.292	23.1018	0	0	0
P37047	cdaR	b0162	0	0	23.0474	0	0	0
P05042	fumC	b1611	0	0	23.0042	0	0	0
P0ADP0	yigB	b3812	0	0	22.9258	0	0	0
P0AEC5	barA	b2786	0	0	22.8043	0	0	0
P30014	rnt	b1652	0	23.5081	22.7458	0	0	0
P77804	ydgA	b1614	0	0	22.7394	0	0	0
P76340	hprR	b1969	0	23.0516	22.6158	0	0	0
P75791	ybiU	b0821	0	0	22.5412	0	0	0
P0C0L2	osmC	b1482	0	0	22.4523	0	0	0
P0AE78	corC	b0658	0	0	22.2625	0	0	0
P25534	ubiH	b2907	0	0	22.1833	0	0	0
P08368	creB	b4398	0	0	22.0375	0	0	0
P27300	lpxK	b0915	0	29.7739	0	0	0	0
C4ZS59	nagK	b1119	0	27.7718	0	0	0	0
P69874	potA	b1126	0	26.5285	0	0	0	0
P63228	gmhB	b0200	0	25.8145	0	0	0	0
P0A9T4	tas	b2834	0	25.4799	0	0	0	0
C4ZT68	lplA	b4386	0	25.3072	0	0	0	0
C4ZYX7	recF	b3700	0	24.9505	0	0	0	0
C5A0V3	aceK	b4016	0	24.7778	0	0	0	0
P31678	otsB	b1897	0	24.58	0	0	0	0
C4ZWN2	pptA	b1461	0	24.5763	0	0	0	0
C4ZV70	ycjF	b1322	0	24.3965	0	0	0	0
P13857	rimL	b1427	0	24.3081	0	0	0	0
P30128	greB	b3406	0	24.2703	0	0	0	0
C4ZZP8	surE	b2744	0	23.974	0	0	0	0
P25742	rfaQ	b3632	0	23.7691	0	0	0	0
P0AF48	yjbQ	b4056	0	23.6255	0	0	0	0
C4ZTG2	queA	b0405	0	23.5323	0	0	0	0
P0AAH0	pstB	b3725	0	23.4874	0	0	0	0
P36673	treR	b4241	0	23.4599	0	0	0	0
P77615	ycjW	b1320	0	23.4488	0	0	0	0
C4ZRV1	rnhA	b0214	0	23.4227	0	0	0	0
C4ZY53	clpS	b0881	0	23.4089	0	0	0	0
P19932	hyaF	b0977	0	23.2953	0	0	0	0
P0AGA6	uhpA	b3669	0	23.1981	0	0	0	0
P16691	phnO	b4093	0	23.1023	0	0	0	0
C4ZTE6	yaiI	b0387	0	23.0445	0	0	0	0
P0AFZ1	sseB	b2522	0	23.0259	0	0	0	0
P25539	ribD	b0414	0	22.9595	0	0	0	0
P76909	ynjD	b1756	0	22.9239	0	0	0	0
P24230	recG	b3652	0	22.6453	0	0	0	0
P27550	acs	b4069	0	22.3618	0	0	0	0
P19317	narW	b1466	0	21.6242	0	0	0	0
P0AFN2	pspC	b1306	26.981	0	0	0	0	0
P0AFM9	pspB	b1305	26.7113	0	0	0	0	0
P80668	feaB	b1385	25.4333	0	0	0	0	0
P0ADK0	yiaF	b3554	24.7455	0	0	0	0	0
P0AAJ1	ynfG	b1589	24.6174	0	0	0	0	0
P0AA91	yeaY	b1806	24.2533	0	0	0	0	0
P0AFM6	pspA	b1304	24.1442	0	0	0	0	0
P0AFH0	ogt	b1335	23.6579	0	0	0	0	0
P0AEK2	fabG	b1093	23.4685	0	0	0	0	0
P69411	rcsF	b0196	23.3588	0	0	0	0	0
P0AA60	yghB	b3009	23.1699	0	0	0	0	0
P0AFH6	oppC	b1245	22.725	0	0	0	0	0
P0AA63	yqjA	b3095	22.3994	0	0	0	0	0
P0AEH8	yjiG	b4329	0	0	0	0	0	0
P39383	yjiL	b4334	0	0	0	0	0	0
