# Supplementary material for: Soft-metal(loid)s induce protein aggregation in Escherichia coli
Source: Front Microbiol. 2023 Nov 22;14:1281058. doi: 10.3389/fmicb.2023.1281058 (PMC10699150; doi:10.3389/fmicb.2023.1281058)
Supplement: Supplementary file 3 [file Table_3.csv]

Table S3. Enrichment results of proteins aggregated in all soft-metal(loid)s treatments
Category	Description	FDR value	Proteins(gene names)	p-value	term name
GO Cellular Component	cytoplasm	2.16E-18	thrC|dnaK|carA|carB|ilvI|ftsA|aceE|aceF|lpd|skp|argF|yajO|asnB|pgm|aroG|ybhA|poxB|ybjX|pflA|pflB|pepN|mfd|minD|dhaM|ychF|prs|adhE|trpE|fabI|ldhA|gadB|cfa|pykF|aroH|pheT|gdhA|selD|gapA|exoX|pykA|yeeZ|wbbI|wcaN|udk|gatB|gatA|nuoC|pta|fabB|yfcZ|cysK|ptsI|talA|bcp|aroF|rnlA|cysJ|queE|argA|ptsP|serA|yqjI|tdcE|gltB|gltD|mreB|accC|rpoA|rpsM|rpsE|tufA|slyD|asd|ftsE|uspA|gadA|glyQ|ilvB|gyrB|ilvE|ppiC|rho|…	8.80E-22	GO:0005737
GO Cellular Component	intracellular	3.80E-18	thrC|dnaK|carA|carB|ilvI|ftsA|aceE|aceF|lpd|skp|argF|yajO|asnB|pgm|aroG|ybhA|poxB|ybjX|pflA|pflB|pepN|hyaA|mfd|minD|dhaM|ychF|prs|adhE|trpE|fabI|ldhA|gadB|cfa|pykF|aroH|pheT|gdhA|selD|gapA|exoX|pykA|yeeZ|wbbI|wcaN|udk|gatB|gatA|nuoC|pta|fabB|yfcZ|cysK|ptsI|talA|bcp|aroF|rnlA|cysJ|queE|argA|ptsP|serA|yqjI|tdcE|gltB|gltD|mreB|accC|rpoA|rpsM|rpsE|tufA|slyD|asd|ftsE|uspA|gadA|glyQ|ilvB|gyrB|ilvE|ppiC…	3.10E-21	GO:0005622
UniProt Keywords	Amino-acid biosynthesis	1.67E-14	thrA|thrC|carA|carB|ilvI|argF|asnB|aroG|trpC|trpD|trpE|aroH|cysK|aroF|cysJ|argA|serA|gltB|gltD|asd|ilvB|ilvE|ilvA|metL|metF|metH|lysC|argI	1.81E-17	KW-0028
KEGG Pathways	Biosynthesis of amino acids	3.31E-14	thrA|thrC|ilvI|argF|asnB|aroG|prs|trpC|trpD|trpE|pykF|aroH|gapA|pykA|cysK|talA|aroF|argA|serA|gltB|gltD|asd|ilvB|ilvE|ilvA|metL|metH|lysC|argI	7.28E-17	eco01230
GO Cellular Component	cytosol	4.37E-13	thrC|dnaK|carA|carB|ilvI|ftsA|aceE|lpd|skp|yajO|asnB|pgm|aroG|ybhA|poxB|ybjX|pflA|pflB|mfd|minD|dhaM|prs|adhE|trpE|fabI|ldhA|gadB|cfa|pykF|pheT|gdhA|selD|gapA|exoX|pykA|yeeZ|wcaN|udk|gatB|gatA|pta|fabB|yfcZ|cysK|ptsI|talA|bcp|cysJ|queE|serA|yqjI|tdcE|gltB|gltD|accC|rpoA|rpsM|rpsE|slyD|asd|gadA|glyQ|gyrB|ilvE|rho|fre|metL|metF|tufB|nusG|thiF|aceA|metH|lysC|frdA|pmbA|arcA	5.33E-16	GO:0005829
GO Molecular Function	catalytic activity	8.95E-13	thrA|thrC|dnaK|carA|carB|ilvI|aceE|aceF|lpd|metN|argF|yahK|yajO|asnB|pgm|aroG|ybhA|gsiA|poxB|pflA|pflB|pepN|hyaA|hyaB|mfd|minD|dhaM|ychF|prs|adhE|oppF|trpC|trpD|trpE|fabI|ydaM|ldhA|ydcP|gadB|pntA|cfa|pykF|aroH|pheT|gdhA|selD|gapA|yeaG|yeaK|exoX|pykA|yeeZ|wbbK|wbbI|wcaN|udk|gatB|gatA|nuoC|pta|fabB|cysK|ptsI|talA|bcp|aroF|rnlA|hycE|cysJ|queE|argA|ptsP|serA|speA|hybC|tdcE|yhbU|gltB|gltD|accC|rpoA|tu…	1.71E-16	GO:0003824
KEGG Pathways	Biosynthesis of secondary metabolites	3.27E-12	thrA|thrC|ilvI|aceE|aceF|lpd|argF|yahK|asnB|pgm|aroG|prs|adhE|trpC|trpD|trpE|fabI|gadB|pykF|aroH|gapA|pykA|wcaN|cysK|talA|aroF|argA|serA|gltB|gltD|accC|asd|gadA|ilvB|ilvE|ilvA|metL|aceA|metH|lysC|frdA|argI	1.44E-14	eco01110
KEGG Pathways	Metabolic pathways	4.49E-12	thrA|thrC|carA|carB|ilvI|aceE|aceF|lpd|argF|yahK|asnB|pgm|aroG|poxB|pflB|pepN|dhaM|prs|adhE|trpC|trpD|trpE|fabI|ldhA|gadB|pntA|pykF|aroH|gdhA|selD|gapA|pykA|wcaN|udk|gatB|gatA|nuoC|pta|fabB|cysK|talA|aroF|cysJ|queE|argA|serA|speA|tdcE|gltB|gltD|accC|asd|gadA|ilvB|ilvE|ilvA|fre|metL|metF|thiH|thiF|thiE|aceA|metH|lysC|frdA|nrdD|argI	2.96E-14	eco01100
GO Biological Process	cellular amino acid metabolic process	4.73E-12	thrA|thrC|carA|carB|ilvI|lpd|argF|asnB|aroG|pflB|trpC|trpD|trpE|gadB|aroH|pheT|gdhA|selD|pta|cysK|aroF|cysJ|argA|serA|speA|tdcE|gltB|gltD|asd|gadA|glyQ|ilvB|ilvE|ilvA|metL|metF|metH|lysC|argI	2.70E-16	GO:0006520
GO Biological Process	cellular amino acid biosynthetic process	4.73E-12	thrA|thrC|carA|carB|ilvI|argF|asnB|aroG|trpC|trpD|trpE|aroH|gdhA|selD|cysK|aroF|cysJ|argA|serA|gltB|gltD|asd|ilvB|ilvE|ilvA|metL|metF|metH|lysC|argI	4.43E-16	GO:0008652
GO Biological Process	carboxylic acid biosynthetic process	4.73E-12	thrA|thrC|carA|carB|ilvI|argF|asnB|aroG|trpC|trpD|trpE|fabI|cfa|aroH|gdhA|selD|pta|fabB|cysK|aroF|cysJ|argA|serA|gltB|gltD|accC|asd|ilvB|ilvE|ilvA|metL|metF|metH|lysC|argI	5.72E-16	GO:0046394
GO Biological Process	alpha-amino acid metabolic process	7.37E-12	thrA|thrC|carA|carB|ilvI|lpd|argF|asnB|pflB|trpC|trpD|trpE|gadB|gdhA|selD|pta|cysK|cysJ|argA|serA|speA|tdcE|gltB|gltD|asd|gadA|ilvB|ilvE|ilvA|metL|metF|metH|lysC|argI	2.10E-15	GO:1901605
GO Biological Process	small molecule metabolic process	2.81E-11	thrA|thrC|carA|carB|ilvI|aceE|aceF|lpd|argF|yajO|asnB|pgm|aroG|ybhA|poxB|pflA|pflB|dhaM|prs|adhE|trpC|trpD|trpE|fabI|gadB|cfa|pykF|aroH|pheT|gdhA|selD|gapA|pykA|wcaN|udk|gatB|gatA|narP|pta|fabB|cysK|aroF|cysJ|queE|argA|serA|speA|tdcE|yhbU|gltB|gltD|accC|asd|gadA|glyQ|ilvB|ilvE|ilvA|metL|metF|thiH|thiF|thiE|aceA|metH|lysC|nrdD|argI	9.63E-15	GO:0044281
GO Biological Process	small molecule biosynthetic process	2.83E-11	thrA|thrC|carA|carB|ilvI|argF|asnB|aroG|adhE|trpC|trpD|trpE|fabI|cfa|aroH|gdhA|selD|pta|fabB|cysK|aroF|cysJ|queE|argA|serA|yhbU|gltB|gltD|accC|asd|ilvB|ilvE|ilvA|metL|metF|thiH|thiF|thiE|metH|lysC|argI	1.16E-14	GO:0044283
GO Biological Process	alpha-amino acid biosynthetic process	2.83E-11	thrA|thrC|carA|carB|ilvI|argF|asnB|trpC|trpD|trpE|gdhA|selD|cysK|cysJ|argA|serA|gltB|gltD|asd|ilvB|ilvE|ilvA|metL|metF|metH|lysC|argI	1.13E-14	GO:1901607
GO Biological Process	organonitrogen compound metabolic process	6.23E-11	thrA|thrC|carA|carB|ilvI|aceE|aceF|lpd|skp|argF|yajO|asnB|aroG|ybhA|pflA|pflB|pepN|prs|trpC|trpD|trpE|fabI|ydcP|gadB|pykF|aroH|pheT|gdhA|selD|gapA|yeaG|pykA|udk|pta|cysK|aroF|hypD|cysJ|queE|argA|ptsP|serA|speA|tdcE|yhbU|gltB|gltD|accC|rpsM|rpsE|tufA|slyD|asd|gadA|glyQ|ilvB|ilvE|ilvA|ppiC|fre|metL|metF|tufB|thiH|thiF|thiE|metH|lysC|tsaE|pmbA|argI	3.20E-14	GO:1901564
GO Biological Process	carboxylic acid metabolic process	8.93E-11	thrA|thrC|carA|carB|ilvI|aceE|aceF|lpd|argF|asnB|aroG|poxB|pflB|trpC|trpD|trpE|fabI|gadB|cfa|pykF|aroH|pheT|gdhA|selD|gapA|pykA|pta|fabB|cysK|aroF|cysJ|argA|serA|speA|tdcE|gltB|gltD|accC|asd|gadA|glyQ|ilvB|ilvE|ilvA|metL|metF|aceA|metH|lysC|argI	5.10E-14	GO:0019752
GO Biological Process	oxoacid metabolic process	1.10E-10	thrA|thrC|carA|carB|ilvI|aceE|aceF|lpd|argF|asnB|aroG|poxB|pflB|trpC|trpD|trpE|fabI|gadB|cfa|pykF|aroH|pheT|gdhA|selD|gapA|pykA|narP|pta|fabB|cysK|aroF|cysJ|argA|serA|speA|tdcE|gltB|gltD|accC|asd|gadA|glyQ|ilvB|ilvE|ilvA|metL|metF|aceA|metH|lysC|argI	6.89E-14	GO:0043436
KEGG Pathways	Microbial metabolism in diverse environments	1.35E-10	thrA|thrC|aceE|aceF|lpd|yahK|pgm|pflB|hyaA|hyaB|prs|adhE|ldhA|gadB|pykF|gdhA|gapA|pykA|pta|cysK|talA|cysJ|serA|hybC|tdcE|gltB|gltD|accC|asd|gadA|metL|metF|aceA|lysC|frdA	1.19E-12	eco01120
GO Biological Process	metabolic process	2.39E-09	thrA|thrC|dnaK|carA|carB|ilvI|aceE|aceF|lpd|skp|metN|argF|yahK|yajO|asnB|nagC|pgm|aroG|ybhA|poxB|pflA|pflB|pepN|hyaA|hyaB|mfd|dhaM|prs|adhE|trpC|trpD|trpE|fabI|ldhA|ydcP|gadB|pntA|cfa|pykF|aroH|pheT|gdhA|selD|gapA|yeaG|yeaK|exoX|pykA|wbbK|wbbI|wcaN|udk|gatB|gatA|narP|nuoC|pta|fabB|cysK|ptsI|talA|bcp|aroF|rnlA|hycE|hypD|cysJ|queE|argA|ptsP|serA|speA|hybC|tdcE|yhbU|gltB|gltD|accC|rpoA|rpsM|rpsE|tuf…	1.78E-12	GO:0008152
GO Biological Process	organonitrogen compound biosynthetic process	7.61E-09	thrA|thrC|carA|carB|ilvI|aceF|argF|asnB|aroG|prs|trpC|trpD|trpE|fabI|aroH|pheT|gdhA|selD|udk|pta|cysK|aroF|cysJ|queE|argA|serA|speA|gltB|gltD|accC|rpsM|rpsE|tufA|asd|glyQ|ilvB|ilvE|ilvA|metL|metF|tufB|thiH|thiF|thiE|metH|lysC|argI	6.08E-12	GO:1901566
GO Molecular Function	ion binding	8.24E-09	thrA|thrC|dnaK|carA|carB|ilvI|ftsA|aceE|aceF|lpd|metN|argF|yahK|asnB|pgm|ybhA|gsiA|poxB|pflA|pepN|hyaA|hyaB|mfd|minD|ychF|prs|adhE|oppF|trpD|trpE|fabI|ydaM|uspF|ldhA|gadB|pykF|pheT|selD|pykA|yeeZ|udk|narP|ompC|pta|cysK|ptsI|hycE|hypD|cysJ|queE|ptsP|serA|speA|hybC|yhbU|gltB|gltD|mreB|accC|tufA|slyD|ftsE|gadA|glyQ|ilvB|gyrB|ilvA|rho|metL|metF|tufB|thiH|thiF|thiE|aceA|metH|lysC|frdA|tsaE|nrdD|argI	3.15E-12	GO:0043167
GO Molecular Function	small molecule binding	3.16E-08	thrA|thrC|dnaK|carA|carB|ilvI|ftsA|aceE|aceF|lpd|metN|argF|asnB|gsiA|poxB|mfd|minD|ychF|prs|oppF|fabI|ydaM|uspF|ldhA|gadB|pntA|pykF|pheT|selD|gapA|pykA|yeeZ|udk|narP|nuoC|cysK|hycE|cysJ|serA|mreB|accC|tufA|asd|ftsE|gadA|glyQ|ilvB|gyrB|ilvA|rho|metL|metF|tufB|thiF|metH|lysC|frdA|tsaE|nrdD|argI	1.82E-11	GO:0036094
GO Biological Process	nitrogen compound metabolic process	1.17E-07	thrA|thrC|carA|carB|ilvI|aceE|aceF|lpd|skp|argF|yajO|asnB|aroG|ybhA|pflA|pflB|pepN|mfd|prs|adhE|trpC|trpD|trpE|fabI|ydcP|gadB|pykF|aroH|pheT|gdhA|selD|gapA|yeaG|yeaK|exoX|pykA|wcaN|udk|narP|pta|cysK|aroF|rnlA|hypD|cysJ|queE|argA|ptsP|serA|speA|tdcE|yhbU|gltB|gltD|accC|rpoA|rpsM|rpsE|tufA|slyD|asd|gadA|glyQ|ilvB|gyrB|ilvE|ilvA|ppiC|rho|fre|metL|metF|tufB|nusG|thiH|thiF|thiE|metH|lysC|tsaE|pmbA|nrd…	1.00E-10	GO:0006807
GO Biological Process	organic substance metabolic process	1.45E-07	thrA|thrC|dnaK|carA|carB|ilvI|aceE|aceF|lpd|skp|argF|yajO|asnB|nagC|pgm|aroG|ybhA|poxB|pflA|pflB|pepN|mfd|dhaM|prs|adhE|trpC|trpD|trpE|fabI|ydcP|gadB|cfa|pykF|aroH|pheT|gdhA|selD|gapA|yeaG|yeaK|exoX|pykA|wbbK|wbbI|wcaN|udk|gatB|gatA|narP|pta|fabB|cysK|talA|aroF|rnlA|hypD|cysJ|queE|argA|ptsP|serA|speA|tdcE|yhbU|gltB|gltD|accC|rpoA|rpsM|rpsE|tufA|slyD|asd|gadA|glyQ|ilvB|gyrB|ilvE|ilvA|ppiC|rho|fre|…	1.32E-10	GO:0071704
GO Biological Process	cellular metabolic process	1.68E-07	thrA|thrC|dnaK|carA|carB|ilvI|aceE|aceF|lpd|argF|yajO|asnB|aroG|ybhA|poxB|pflA|pflB|pepN|hyaA|hyaB|mfd|dhaM|prs|adhE|trpC|trpD|trpE|fabI|ldhA|ydcP|gadB|pntA|cfa|pykF|aroH|pheT|gdhA|selD|gapA|yeaG|yeaK|exoX|pykA|wbbK|wbbI|wcaN|udk|gatB|gatA|narP|pta|fabB|cysK|ptsI|talA|aroF|rnlA|hypD|cysJ|queE|argA|ptsP|serA|speA|tdcE|yhbU|gltB|gltD|accC|rpoA|rpsM|rpsE|tufA|slyD|asd|gadA|glyQ|ilvB|gyrB|ilvE|ilvA|p…	1.64E-10	GO:0044237
GO Biological Process	primary metabolic process	1.75E-07	thrA|thrC|carA|carB|ilvI|aceE|aceF|lpd|skp|argF|asnB|nagC|pgm|aroG|pflA|pflB|pepN|mfd|dhaM|prs|adhE|trpC|trpD|trpE|fabI|ydcP|gadB|cfa|pykF|aroH|pheT|gdhA|selD|gapA|yeaG|yeaK|exoX|pykA|wbbK|wbbI|wcaN|udk|gatB|gatA|pta|fabB|cysK|talA|aroF|rnlA|hypD|cysJ|queE|argA|ptsP|serA|speA|tdcE|yhbU|gltB|gltD|accC|rpoA|rpsM|rpsE|tufA|slyD|asd|gadA|glyQ|ilvB|gyrB|ilvE|ilvA|ppiC|rho|fre|metL|metF|tufB|nusG|aceA|…	1.80E-10	GO:0044238
GO Molecular Function	anion binding	4.73E-07	thrA|thrC|dnaK|carA|carB|ilvI|ftsA|aceE|aceF|lpd|metN|argF|asnB|gsiA|poxB|mfd|minD|ychF|prs|oppF|fabI|ydaM|uspF|ldhA|gadB|pykF|pheT|selD|pykA|yeeZ|udk|narP|cysK|cysJ|serA|mreB|accC|tufA|ftsE|gadA|glyQ|ilvB|gyrB|ilvA|rho|metL|metF|tufB|thiF|lysC|frdA|tsaE|nrdD|argI	3.62E-10	GO:0043168
GO Biological Process	organic substance biosynthetic process	1.34E-06	thrA|thrC|dnaK|carA|carB|ilvI|aceF|argF|asnB|aroG|prs|adhE|trpC|trpD|trpE|fabI|cfa|aroH|pheT|gdhA|selD|exoX|wbbK|wbbI|wcaN|udk|pta|fabB|cysK|aroF|cysJ|queE|argA|serA|speA|yhbU|gltB|gltD|accC|rpoA|rpsM|rpsE|tufA|asd|glyQ|ilvB|gyrB|ilvE|ilvA|rho|metL|metF|tufB|nusG|thiH|thiF|thiE|metH|lysC|nrdD|argI	1.46E-09	GO:1901576
GO Biological Process	cellular biosynthetic process	1.91E-06	thrA|thrC|dnaK|carA|carB|ilvI|aceF|argF|asnB|aroG|prs|trpC|trpD|trpE|fabI|cfa|aroH|pheT|gdhA|selD|exoX|wbbK|wbbI|wcaN|udk|pta|fabB|cysK|aroF|cysJ|queE|argA|serA|speA|yhbU|gltB|gltD|accC|rpoA|rpsM|rpsE|tufA|asd|glyQ|ilvB|gyrB|ilvE|ilvA|rho|metL|metF|tufB|nusG|thiH|thiF|thiE|metH|lysC|nrdD|argI	2.18E-09	GO:0044249
KEGG Pathways	Pyruvate metabolism	6.86E-06	aceE|aceF|lpd|poxB|pflB|adhE|ldhA|pykF|pykA|pta|tdcE|accC|frdA	7.55E-08	eco00620
GO Molecular Function	nucleotide binding	7.54E-06	thrA|dnaK|carA|carB|ilvI|ftsA|lpd|metN|asnB|gsiA|poxB|mfd|minD|ychF|prs|oppF|fabI|ydaM|uspF|ldhA|pntA|pykF|pheT|selD|gapA|pykA|yeeZ|udk|narP|nuoC|hycE|cysJ|serA|mreB|accC|tufA|asd|ftsE|glyQ|ilvB|gyrB|rho|metL|metF|tufB|thiF|lysC|frdA|tsaE|nrdD	7.21E-09	GO:0000166
GO Molecular Function	binding	1.02E-05	thrA|thrC|dnaK|carA|carB|ilvI|ftsA|aceE|aceF|lpd|skp|metN|argF|yahK|asnB|nagC|pgm|aroG|ybhA|gsiA|poxB|pflA|pepN|hyaA|hyaB|mfd|minD|ychF|prs|adhE|oppF|trpD|trpE|fabI|ydaM|uspF|ldhA|gadB|pntA|pykF|aroH|pheT|gdhA|selD|gapA|exoX|pykA|yeeZ|udk|narP|ompC|nuoC|pta|cysK|ptsI|aroF|hycE|hypD|cysJ|queE|ptsP|serA|speA|hybC|yqjI|yhbU|gltB|gltD|mreB|accC|rpoA|rpsM|rpsE|tufA|slyD|asd|ftsE|uspA|gadA|glyQ|ilvB|gy…	1.37E-08	GO:0005488
KEGG Pathways	Carbon metabolism	5.75E-05	aceE|aceF|lpd|prs|pykF|gapA|pykA|pta|cysK|talA|serA|accC|ilvA|metF|aceA|frdA	7.59E-07	eco01200
UniProt Keywords	Allosteric enzyme	6.54E-05	thrA|metN|prs|trpD|trpE|pykF|pykA|cysK|ilvA|lysC|argI	1.42E-07	KW-0021
GO Biological Process	glutamine family amino acid metabolic process	8.64E-05	carA|carB|argF|asnB|trpD|gadB|gdhA|argA|speA|gltB|gltD|gadA|argI	1.09E-07	GO:0009064
STRING Clusters	Amino-acid biosynthesis	2.50E-04	thrA|thrC|ilvI|argF|aroG|trpC|trpD|trpE|aroH|aroF|argA|serA|asd|ilvB|ilvE|ilvA|metL|metF|metH|lysC	5.22E-11	CL:1543
GO Biological Process	aspartate family amino acid metabolic process	2.70E-04	thrA|thrC|asnB|pflB|pta|tdcE|asd|ilvE|ilvA|metL|metF|metH|lysC	3.51E-07	GO:0009066
GO Biological Process	sulfur compound biosynthetic process	3.50E-04	aceF|fabI|pta|cysK|cysJ|accC|asd|metL|metF|thiH|thiF|thiE|metH	4.78E-07	GO:0044272
UniProt Keywords	Acetylation	4.20E-04	dnaK|aceE|aceF|lpd|aroG|pflB|adhE|gadB|pykF|gapA|pykA|rpoA|rpsE|tufA|tufB	1.36E-06	KW-0007
UniProt Keywords	Nucleotide-binding	4.70E-04	thrA|dnaK|carA|carB|metN|asnB|gsiA|mfd|minD|ychF|prs|oppF|ydaM|pntA|pykF|pheT|selD|gapA|pykA|yeeZ|udk|narP|mreB|accC|tufA|ftsE|glyQ|gyrB|rho|typA|metL|tufB|thiF|lysC|tsaE|nrdD	2.26E-06	KW-0547
UniProt Keywords	Transferase	4.70E-04	thrA|ilvI|aceF|argF|aroG|pflB|dhaM|prs|trpD|ydaM|cfa|pykF|aroH|selD|pykA|wbbK|wbbI|wcaN|udk|gatB|gatA|pta|fabB|cysK|ptsI|talA|aroF|argA|ptsP|tdcE|rpoA|ilvB|ilvE|metL|thiF|thiE|metH|lysC|argI	2.02E-06	KW-0808
GO Molecular Function	transferase activity	5.30E-04	thrA|ilvI|aceF|argF|aroG|ybhA|pflB|dhaM|prs|trpD|fabI|ydaM|cfa|pykF|aroH|selD|yeaG|pykA|wbbK|wbbI|wcaN|udk|gatB|gatA|pta|fabB|cysK|ptsI|talA|aroF|argA|ptsP|tdcE|rpoA|ilvB|ilvE|metL|thiF|thiE|metH|lysC|tsaE|argI	8.09E-07	GO:0016740
UniProt Keywords	Magnesium	6.40E-04	ilvI|aceE|pgm|ybhA|poxB|ychF|prs|trpE|ydaM|pykF|pheT|selD|exoX|pykA|ompC|ptsI|queE|ptsP|speA|ilvB|gyrB|thiE|aceA|tsaE	4.18E-06	KW-0460
GO Biological Process	threonine metabolic process	7.50E-04	thrA|thrC|pflB|pta|tdcE|asd|ilvA|metL	1.07E-06	GO:0006566
GO Molecular Function	cation binding	8.90E-04	dnaK|carB|ilvI|aceE|lpd|argF|yahK|pgm|ybhA|poxB|pflA|pepN|hyaA|hyaB|ychF|prs|adhE|trpD|trpE|ydaM|pykF|pheT|selD|pykA|ompC|pta|ptsI|hycE|hypD|queE|ptsP|serA|speA|hybC|yhbU|gltB|gltD|accC|slyD|ilvB|gyrB|thiH|thiF|thiE|aceA|metH|tsaE|nrdD|argI	1.54E-06	GO:0043169
UniProt Keywords	Oxidoreductase	9.70E-04	thrA|aceE|lpd|yahK|yajO|poxB|pflA|hyaA|hyaB|adhE|fabI|ldhA|gdhA|gapA|bcp|hycE|cysJ|serA|hybC|gltB|gltD|asd|fre|metL|metF|frdA|nrdD	7.38E-06	KW-0560
GO Molecular Function	metal ion binding	0.0013	dnaK|carB|ilvI|aceE|lpd|argF|yahK|pgm|ybhA|poxB|pflA|pepN|hyaA|hyaB|ychF|prs|adhE|trpD|trpE|ydaM|pykF|pheT|selD|pykA|ompC|pta|ptsI|hycE|hypD|queE|ptsP|speA|hybC|yhbU|gltB|gltD|accC|slyD|ilvB|gyrB|thiH|thiF|thiE|aceA|metH|tsaE|nrdD|argI	2.56E-06	GO:0046872
GO Biological Process	dicarboxylic acid metabolic process	0.0014	thrA|lpd|aroG|gadB|aroH|gdhA|aroF|gltB|gltD|asd|gadA|ilvE|metL|lysC	2.13E-06	GO:0043648
GO Molecular Function	purine ribonucleoside triphosphate binding	0.0015	thrA|dnaK|carA|carB|ftsA|metN|asnB|gsiA|mfd|minD|ychF|prs|oppF|ydaM|uspF|pykF|pheT|selD|pykA|yeeZ|udk|narP|mreB|accC|tufA|ftsE|glyQ|gyrB|rho|metL|tufB|thiF|lysC|tsaE|nrdD	3.16E-06	GO:0035639
KEGG Pathways	Alanine, aspartate and glutamate metabolism	0.0015	carA|carB|asnB|gadB|gdhA|gltB|gltD|gadA	2.36E-05	eco00250
KEGG Pathways	Cysteine and methionine metabolism	0.0016	thrA|cysK|serA|asd|ilvE|metL|metH|lysC	2.84E-05	eco00270
KEGG Pathways	Glycolysis / Gluconeogenesis	0.0019	aceE|aceF|lpd|yahK|pgm|adhE|pykF|gapA|pykA	3.70E-05	eco00010
GO Biological Process	serine family amino acid biosynthetic process	0.0021	thrA|selD|cysK|cysJ|serA|asd|metL|lysC	3.27E-06	GO:0009070
UniProt Keywords	ATP-binding	0.0021	thrA|dnaK|carA|carB|metN|asnB|gsiA|mfd|minD|ychF|prs|oppF|pykF|pheT|selD|pykA|yeeZ|udk|narP|mreB|accC|ftsE|glyQ|gyrB|rho|metL|thiF|lysC|tsaE|nrdD	1.81E-05	KW-0067
KEGG Pathways	Glycine, serine and threonine metabolism	0.0022	thrA|thrC|lpd|serA|asd|ilvA|metL|lysC	4.81E-05	eco00260
KEGG Pathways	Butanoate metabolism	0.0022	ilvI|pflB|adhE|gadB|tdcE|gadA|ilvB|frdA	4.81E-05	eco00650
GO Molecular Function	purine ribonucleotide binding	0.0026	thrA|dnaK|carA|carB|ftsA|metN|asnB|gsiA|mfd|minD|ychF|prs|oppF|ydaM|uspF|pykF|pheT|selD|pykA|yeeZ|udk|narP|mreB|accC|tufA|ftsE|glyQ|gyrB|rho|metL|tufB|thiF|lysC|tsaE|nrdD	6.06E-06	GO:0032555
GO Biological Process	aspartate family amino acid biosynthetic process	0.0029	thrA|thrC|asnB|asd|ilvE|metL|metF|metH|lysC	4.72E-06	GO:0009067
GO Molecular Function	ATP binding	0.0029	thrA|dnaK|carA|carB|ftsA|metN|asnB|gsiA|mfd|minD|ychF|prs|oppF|uspF|pykF|pheT|selD|pykA|yeeZ|udk|narP|mreB|accC|ftsE|glyQ|gyrB|rho|metL|thiF|lysC|tsaE|nrdD	7.69E-06	GO:0005524
UniProt Keywords	Metal-binding	0.0032	carB|ilvI|aceE|argF|yahK|pgm|ybhA|pflA|pepN|hyaA|hyaB|ychF|prs|trpE|ydaM|pykF|pheT|pykA|ompC|ptsI|hycE|hypD|queE|ptsP|speA|hybC|yhbU|gltB|gltD|slyD|ilvB|gyrB|thiH|thiF|thiE|aceA|metH|tsaE|nrdD|argI	3.16E-05	KW-0479
GO Molecular Function	ribonucleotide binding	0.0034	thrA|dnaK|carA|carB|ftsA|metN|asnB|gsiA|mfd|minD|ychF|prs|oppF|ydaM|uspF|pykF|pheT|selD|pykA|yeeZ|udk|narP|cysJ|mreB|accC|tufA|ftsE|glyQ|gyrB|rho|metL|tufB|thiF|lysC|tsaE|nrdD	9.90E-06	GO:0032553
GO Molecular Function	carbohydrate derivative binding	0.0034	thrA|dnaK|carA|carB|ftsA|skp|metN|asnB|gsiA|mfd|minD|ychF|prs|oppF|ydaM|uspF|pykF|pheT|selD|pykA|yeeZ|udk|narP|cysJ|mreB|accC|tufA|ftsE|glyQ|gyrB|rho|metL|tufB|thiF|lysC|tsaE|nrdD	1.14E-05	GO:0097367
STRING Clusters	Amino-acid biosynthesis, and nucleoside monophosphate metabolic process	0.004	thrA|thrC|carA|carB|ilvI|argF|asnB|aroG|trpC|trpD|trpE|aroH|udk|aroF|argA|serA|asd|ilvB|ilvE|ilvA|metL|metF|metH|lysC	1.62E-09	CL:1542
GO Biological Process	cellular process	0.0044	thrA|thrC|dnaK|carA|carB|ilvI|ftsA|aceE|aceF|lpd|skp|metN|argF|yajO|asnB|aroG|ybhA|gsiA|poxB|ybjX|pflA|pflB|pepN|hyaA|hyaB|mfd|minD|dhaM|prs|adhE|trpC|trpD|trpE|fabI|ydaM|uspF|ldhA|ydcP|gadB|pntA|cfa|pykF|aroH|pheT|gdhA|selD|gapA|yeaG|yeaK|exoX|pykA|wbbK|wbbI|wcaN|udk|gatB|gatA|narP|ompC|pta|fabB|cysK|ptsI|talA|bcp|aroF|rnlA|hypD|cysJ|queE|argA|ptsP|serA|speA|yqjI|tdcE|yhbU|gltB|gltD|mreB|accC|rp…	7.35E-06	GO:0009987
STRING Clusters	Amino-acid biosynthesis	0.0045	thrA|thrC|ilvI|argF|aroG|trpC|trpD|trpE|aroH|aroF|argA|asd|ilvB|ilvE|ilvA|lysC	3.21E-09	CL:1545
STRING Clusters	Carbon metabolism, and Pyruvate metabolism	0.0045	aceE|aceF|lpd|pgm|poxB|pflB|prs|adhE|ldhA|pykF|gapA|pykA|pta|ptsI|talA|tdcE|aceA	3.62E-09	CL:4080
STRING Clusters	Pyruvate metabolism, and Glyoxylate bypass	0.0045	aceE|aceF|poxB|pflB|adhE|ldhA|pykF|pykA|pta|tdcE|aceA	2.91E-09	CL:4082
KEGG Pathways	Phenylalanine, tyrosine and tryptophan biosynthesis	0.0046	aroG|trpC|trpD|trpE|aroH|aroF	1.20E-04	eco00400
STRING Clusters	Carbon metabolism, and propionate metabolic process	0.0046	aceE|aceF|lpd|pgm|poxB|pflA|pflB|prs|adhE|ldhA|pykF|gapA|pykA|pta|ptsI|talA|tdcE|aceA	6.56E-09	CL:4078
UniProt Keywords	Glycolysis	0.0053	aceE|aceF|lpd|pykF|gapA|pykA	5.93E-05	KW-0324
UniProt Keywords	NADP	0.0053	thrA|yahK|pntA|gdhA|cysJ|gltB|gltD|asd|fre|metL|metF|thiH	5.79E-05	KW-0521
UniProt Keywords	Aromatic amino acid biosynthesis	0.0059	aroG|trpC|trpD|trpE|aroH|aroF	7.61E-05	KW-0057
GO Biological Process	glutamine family amino acid biosynthetic process	0.0062	carA|carB|argF|gdhA|argA|gltB|gltD|argI	1.06E-05	GO:0009084
GO Molecular Function	protein binding	0.0072	dnaK|ftsA|aceE|lpd|skp|asnB|aroG|poxB|pepN|mfd|minD|adhE|fabI|ydaM|pntA|pykF|aroH|pheT|gdhA|selD|pykA|cysK|ptsI|aroF|serA|mreB|rpoA|slyD|asd|uspA|ilvE|rho|tsaE|arcA	2.62E-05	GO:0005515
UniProt Keywords	Arginine biosynthesis	0.0078	carA|carB|argF|argA|argI	1.10E-04	KW-0055
STRING Clusters	Amino-acid biosynthesis	0.0101	thrA|thrC|ilvI|aroG|trpC|trpD|trpE|aroH|aroF|asd|ilvB|ilvE|ilvA|lysC	1.83E-08	CL:1546
GO Biological Process	serine family amino acid metabolic process	0.0113	thrA|lpd|selD|cysK|cysJ|serA|asd|metL|lysC	1.99E-05	GO:0009069
KEGG Pathways	Monobactam biosynthesis	0.0114	thrA|asd|metL|lysC	3.30E-04	eco00261
KEGG Pathways	2-Oxocarboxylic acid metabolism	0.0114	ilvI|argA|asd|ilvB|ilvE|lysC	3.30E-04	eco01210
UniProt Keywords	Cytoplasm	0.0115	dnaK|lpd|argF|pgm|pflA|pflB|mfd|prs|gadB|cfa|pheT|gapA|wbbI|udk|gatB|gatA|nuoC|pta|fabB|ptsI|talA|rnlA|argA|ptsP|tdcE|mreB|tufA|slyD|uspA|glyQ|gyrB|ppiC|typA|tufB|tsaE|pmbA|argI|arcA	1.70E-04	KW-0963
GO Molecular Function	organic cyclic compound binding	0.0199	thrA|thrC|dnaK|carA|carB|ilvI|ftsA|aceE|aceF|lpd|metN|asnB|nagC|gsiA|poxB|mfd|minD|ychF|prs|adhE|oppF|fabI|ydaM|uspF|ldhA|gadB|pntA|pykF|pheT|selD|gapA|exoX|pykA|yeeZ|udk|narP|nuoC|cysK|hycE|cysJ|serA|yqjI|mreB|accC|rpoA|rpsM|rpsE|tufA|asd|ftsE|gadA|glyQ|ilvB|gyrB|ilvA|rho|metL|metF|tufB|thiF|metH|lysC|frdA|tsaE|nrdD|arcA	7.60E-05	GO:0097159
GO Molecular Function	heterocyclic compound binding	0.0199	thrA|thrC|dnaK|carA|carB|ilvI|ftsA|aceE|aceF|lpd|metN|asnB|nagC|gsiA|poxB|mfd|minD|ychF|prs|adhE|oppF|fabI|ydaM|uspF|ldhA|gadB|pntA|pykF|pheT|selD|gapA|exoX|pykA|yeeZ|udk|narP|nuoC|cysK|hycE|cysJ|serA|yqjI|mreB|accC|rpoA|rpsM|rpsE|tufA|asd|ftsE|gadA|glyQ|ilvB|gyrB|ilvA|rho|metL|metF|tufB|thiF|metH|lysC|frdA|tsaE|nrdD|arcA	7.60E-05	GO:1901363
GO Molecular Function	oxidoreductase activity	0.0214	thrA|aceE|lpd|yahK|yajO|poxB|pflA|hyaA|hyaB|adhE|fabI|ldhA|pntA|gdhA|gapA|nuoC|bcp|hycE|cysJ|serA|hybC|gltB|gltD|asd|fre|metL|metF|frdA|nrdD	9.02E-05	GO:0016491
GO Biological Process	sulfur compound metabolic process	0.0272	aceF|yajO|fabI|pta|cysK|cysJ|accC|asd|metL|metF|thiH|thiF|thiE|metH	4.98E-05	GO:0006790
GO Biological Process	homoserine biosynthetic process	0.0272	thrA|asd|metL|lysC	5.13E-05	GO:0009090
GO Cellular Component	cellular anatomical entity	0.0309	thrC|dnaK|carA|carB|ilvI|ftsA|aceE|aceF|lpd|skp|metN|argF|yajO|asnB|pgm|aroG|ybhA|gsiA|poxB|ybjX|pflA|pflB|pepN|hyaA|hyaB|mfd|minD|dhaM|ychF|prs|adhE|oppF|trpE|fabI|ydaM|ldhA|gadB|pntA|cfa|pykF|aroH|pheT|gdhA|selD|gapA|exoX|pykA|yeeZ|wbbK|wbbI|wcaN|udk|gatB|gatA|ompC|nuoC|pta|fabB|yfcZ|cysK|ptsI|talA|bcp|aroF|rnlA|cysJ|queE|argA|ptsP|serA|speA|hybC|yqjI|tdcE|gltB|gltD|mreB|accC|rpoA|rpsM|rpsE|tuf…	5.03E-05	GO:0110165
UniProt Keywords	FAD	0.0312	ilvI|lpd|poxB|cysJ|gltB|ilvB|fre|metF|frdA	5.10E-04	KW-0274
GO Molecular Function	amino acid binding	0.0341	carB|argF|asnB|serA|ilvA|argI	1.50E-04	GO:0016597
GO Biological Process	dicarboxylic acid biosynthetic process	0.0343	aroG|aroH|gdhA|aroF|gltB|gltD|asd|ilvE	6.66E-05	GO:0043650
STRING Clusters	Citrate cycle (TCA cycle), and Pyruvate metabolism	0.0354	aceE|aceF|lpd|poxB|pflB|adhE|ldhA|pykF|pykA|pta|tdcE|aceA	7.98E-08	CL:4081
GO Molecular Function	identical protein binding	0.0364	ftsA|aceE|lpd|skp|asnB|aroG|poxB|pepN|minD|adhE|fabI|ydaM|pykF|aroH|pheT|gdhA|selD|pykA|cysK|ptsI|aroF|serA|mreB|uspA|ilvE|rho|tsaE|arcA	1.70E-04	GO:0042802
KEGG Pathways	Lysine biosynthesis	0.0427	thrA|asd|metL|lysC	0.0014	eco00300
GO Cellular Component	catalytic complex	0.0449	carA|carB|ilvI|aceE|aceF|lpd|hyaA|hyaB|prs|fabI|pheT|exoX|nuoC|cysK|ilvB	9.15E-05	GO:1902494
GO Biological Process	glycolytic process	0.0483	aceE|aceF|lpd|pykF|gapA|pykA	9.65E-05	GO:0006096
